# Supplementary material for: Streptomyces shaoguanensis sp. nov.: elucidating the mechanisms of efficient chicken feather degradation and its potential for biofertilizer development
Source: Microb Cell Fact. 2025 Nov 28;25:1. doi: 10.1186/s12934-025-02878-8 (PMC12763843; doi:10.1186/s12934-025-02878-8)
Supplement: Supplementary file 1 — Supplementary Material 1. [file 12934_2025_2878_MOESM1_ESM.xlsx]

## Sheet: Supplementary Table S1
Supplementary Table S1. Major fatty acid profile of strain KKT (> 5% of total is shown)
Fatty acid	Percentage
Saturated fatty acids
C16:0	9.61
Saturated branched fatty acids
Anteiso-C15:0	22.33
Iso-C16:0	15.84
Anteiso-C17:0	11.23
Iso-C15:0	11.11
Iso-C17:0	6.76
Unsaturated branched
Sum in feature 9 (iso-C17:1 w9c)	5.51
Summed feature 9 (C16:0 10-methyl)	5.51

## Sheet: Supplementary Table S2
Supplementary Table S2. Comparative genomic and phylogenomic analysis of strain KKT and its closely related type strains
Type Strain	GenBank assembly	Genome Size (Mb)	16S rRNA Identity (%)	G+C content (%)	ANI (%)	dDDH (%)
S. zaomyceticus JCM 4864T	GCA_014656215.1	8.3	99.79	72.08	87.07	33.5
S. exfoliatus NRRL B-2924T	GCA_000718175.1	8.6	99.72	71.93	87.16	33.7
S. narbonensis JCM 4147T	GCA_014649015.1	7.7	99.72	71.4	86.65	32.8
S. venezuelae ATCC 10712T	GCA_008639165.1	8.2	99.65	72.46	86.97	32.7
S. gardneri NBRC 12865T	GCA_006539185.1	9	99.65	71.82	86.73	32.9
S. omiyaensis JCM 4806T	GCA_014650895.1	8.6	99.65	73.87	86.57	29.1
S. lateritius JCM 4389T	GCA_014649715.1	7.7	99.58	71.34	83.8	28
S. wedmorensis NRRL 3426T	GCA_000716445.1	9.4	99.58	72.07	87.07	33.6
S. litmocidini JCM 4394T	GCA_014649755.1	8	99.58	72.72	87.49	34.7
S. purpureus JCM 3172T	GCA_042430935.1	7.5	99.23	71.53	82.17	25.9
S. cinereoruber ATCC 19740T	GCA_009299385.1	7.5	99.02	72.89	92.99	51.2
S. badius JCM 4350T	GCA_014649415.1	7.5	98.89	71.66	79.72	23.8
S. globisporus JCM 4378T	GCA_014649555.1	8.2	98.89	71.43	79.75	23.5
S. sindenensis JCM 4164T	GCA_014649035.1	7.6	98.89	71.8	79.94	23.8
S. rubiginosohelvolus JCM 4415T	GCA_014649875.1	7.5	98.88	71.73	79.76	23.7
S. anulatus JCM4721T	GCF_014650675.1	8.9	98.82	71.71	79.82	23.4
S. durocortorensis RHZ10T	GCF_016901035.1	8	98.78	71.69	79.93	24
S. cyaneofuscatus NRRL B-2570T	GCF_000718135.1	7.9	98.75	71.55	79.85	23.7
S. pulveraceus JCM 7545T	GCF_039533575.1	8.8	98.75	71.4	79.87	23.7
S. silvae For3T	GCF_016745505.1	8	98.73	71.43	79.49	23.2

## Sheet: Supplementary Table S3
Supplementary Table S3. Summary of the genomic characteristics of strain KKT
Feature	Value
Genome size (bp)	7843677
N50 contig (bp)	7529971
Average length (bp)	1568760
G+C content (%)	73.21
Protein-coding sequences (CDSs)	6779
rRNA genes	18
tRNA	89
Genes annotated in COG	4106
Genes annotated in GO	4022
Genes annotated in KEGG	2291
Secondary metabolites clusters	26

## Sheet: Supplementary Table S4
Supplementary Table S4. Annotation results of biosynthetic gene clusters from strain KKT
Cluster ID	Type	From	To	Most similar known cluster	Similarity (%)
Cluster1	lanthipeptide-class-ii, NRPS	126525	190356	teixobactin	20
Cluster2	NRPS	300718	363072	cadaside A/ cadaside B	19
Cluster3	ectoine	433549	443977	ectoine	100
Cluster4	terpene	470377	492572	geosmin	100
Cluster5	NRP-metallophore, NRPS	674779	774631	peucechelin	60
Cluster6	terpene, T2PKS, NRPS	789500	896110	spore pigment	83
Cluster7	terpene	1326061	1346999	lavendiol	6
Cluster8	NI-siderophore	2873639	2903429	desferrioxamine B	100
Cluster9	lassopeptide	4302005	4324388	albusnodin	100
Cluster10	melanin	4871624	4882040	istamycin	8
Cluster11	NI-siderophore	5663236	5696461	schizokinen	20
Cluster12	Hydrogen-cyanide	5805261	5818338	aborycin	21
Cluster13	RiPP-like	5921328	5932740	-	-
Cluster14	terpene	5961062	5985986	isorenieratene	100
Cluster15	T1PKS	5993780	6040946	neocarzilin A / neocarzilin B	100
Cluster16	butyrolactone	6092150	6103100	coelimycin P1	12
Cluster17	terpene	6340154	6366919	hopene	76
Cluster18	terpene	6477496	6498749	2-methylisoborneol	100
Cluster19	NAPAA	6528478	6563558	stenothricin	13
Cluster20	LAP, T1PKS	6598023	6690437	abyssomicin M/ N/ O/ P/ Q/ R/ S/ T/ U/ V/ W/ X	71
Cluster21	melanin	6758251	6768631	melanin	28
Cluster22	LAP, thiopeptide	6958335	6993127	malacidin A/ malacidin B	5
Cluster23	terpene	6997850	7018803	kosinostatin	3
Cluster24	NRPS, NRPS-like	7185371	7244903	streptophenazine B/ C/ F/ G/ H	14
Cluster25	lanthipeptide-class-iii	7380156	7402756	lavendiol	6
Cluster26	NRPS, T1PKS, other, T2PKS, ectoine, butyrolactone	11660	237111	kosinostatin	72

## Sheet: Supplementary Table S5
Supplementary Table S5. Annotation and screening of proteases for strain KKT
No.	Gene ID	Gene Length (bp)	Prokka (functional annotation)	NR	RefSeq	UniProtKB/Swiss-Prot	UniProtKB/TrEMBL
1	KK_00081	3468	hypothetical protein	M28 family peptidase	M28 family peptidase	sp|P83913|LIE2_STREX Leupeptin-inactivating enzyme 2	M28 family peptidase
2	KK_00084	1155	Succinyl-diaminopimelate desuccinylase	M20/M25/M40 family metallo-hydrolase	M20 family metallopeptidase	sp|A7HPQ6|DAPE_PARL1 Succinyl-diaminopimelate desuccinylase	M20/M25/M40 family metallo-hydrolase
3	KK_00146	1953	hypothetical protein	FG-GAP-like repeat-containing protein	FG-GAP-like repeat-containing protein		Peptidase S1 domain-containing protein
4	KK_00189	912	Streptogrisin-A	S1 family peptidase	S1 family peptidase	sp|P00776|PRTA_STRGR Streptogrisin-A	Serine protease
5	KK_00238	372	ATP-dependent Clp protease ATP-binding subunit ClpX	hypothetical protein	ClpX C4-type zinc finger protein	sp|A5VJ94|CLPX_LIMRD ATP-dependent Clp protease ATP-binding subunit ClpX	ClpX-type ZB domain-containing protein
6	KK_00244	1209	D-alanyl-D-alanine carboxypeptidase	MULTISPECIES: serine hydrolase domain-containing protein	serine hydrolase domain-containing protein	sp|P15555|DAC_STRSR D-alanyl-D-alanine carboxypeptidase	Peptidase S12
7	KK_00262	753	Zinc D-Ala-D-Ala carboxypeptidase	MULTISPECIES: D-Ala-D-Ala carboxypeptidase family metallohydrolase	MULTISPECIES: D-Ala-D-Ala carboxypeptidase family metallohydrolase	sp|P00733|CBPM_STRAL Zinc D-Ala-D-Ala carboxypeptidase	Muramoylpentapeptide carboxypeptidase
8	KK_00399	1779	hypothetical protein	NlpC/P60 family protein	NlpC/P60 family protein		NlpC/P60 domain-containing protein
9	KK_00410	864	Proline iminopeptidase	alpha/beta hydrolase	alpha/beta fold hydrolase	sp|Q03NE0|PIP_LEVBA Proline iminopeptidase	Hydrolase
10	KK_00419	1755	Putative D-alanyl-D-alanine carboxypeptidase	MULTISPECIES: serine hydrolase domain-containing protein	serine hydrolase	sp|P77619|YFEW_ECOLI Putative D-alanyl-D-alanine carboxypeptidase	Beta-lactamase
11	KK_00481	1608	hypothetical protein	S8 family peptidase	S8 family peptidase	sp|P08594|AQL1_THEAQ Aqualysin-1	Serine protease
12	KK_00528	1464	hypothetical protein	serine hydrolase	D-alanyl-D-alanine carboxypeptidase family protein	sp|I6Y204|DACB2_MYCTU D-alanyl-D-alanine carboxypeptidase DacB2	D-alanyl-D-alanine carboxypeptidase
13	KK_00545	1032	Putative D-alanyl-D-alanine carboxypeptidase	MULTISPECIES: serine hydrolase domain-containing protein	MULTISPECIES: serine hydrolase domain-containing protein	sp|P77619|YFEW_ECOLI Putative D-alanyl-D-alanine carboxypeptidase	Beta-lactamase
14	KK_00667	399	hypothetical protein	class F sortase	class F sortase		Uncharacterized protein
15	KK_00668	507	hypothetical protein	MULTISPECIES: sortase	MULTISPECIES: sortase		Sortase
16	KK_00679	1587	Tripeptidyl aminopeptidase	alpha/beta hydrolase	alpha/beta hydrolase	sp|Q9FCD7|TAP_STRCO Tripeptidyl aminopeptidase	Alpha/beta hydrolase
17	KK_00700	744	hypothetical protein	class E sortase	class E sortase		Sortase
18	KK_00795	1365	Succinyl-diaminopimelate desuccinylase	MULTISPECIES: dipeptidase	MULTISPECIES: dipeptidase	sp|B2KZE7|TPDA_CORST Cysteinylglycine-S-conjugate dipeptidase	Dipeptidase
19	KK_00814	936	hypothetical protein	M56 family metallopeptidase	MULTISPECIES: M56 family metallopeptidase		Membrane protein
20	KK_00838	1413	Xaa-Pro aminopeptidase 1	aminopeptidase P family protein	aminopeptidase P family protein	sp|P0A3Z3|AMPP2_STRCO Xaa-Pro aminopeptidase 2	M24 family metallopeptidase
21	KK_00840	2082	Prolyl endopeptidase	prolyl oligopeptidase family serine peptidase	prolyl oligopeptidase family protein	sp|P55577|Y4NA_SINFN Uncharacterized peptidase y4nA	S9 family peptidase
22	KK_00894	1581	Tripeptidyl aminopeptidase	MULTISPECIES: alpha/beta hydrolase	MULTISPECIES: alpha/beta hydrolase	sp|Q54410|TAP_STRLI Tripeptidyl aminopeptidase	Tripeptidyl aminopeptidase
23	KK_00902	624	ATP-dependent Clp protease proteolytic subunit 2	ATP-dependent Clp protease proteolytic subunit	ATP-dependent Clp protease proteolytic subunit	sp|Q9FCC9|CLPP5_STRCO Putative ATP-dependent Clp protease proteolytic subunit-like	ATP-dependent Clp protease proteolytic subunit
24	KK_00904	477	hypothetical protein	MULTISPECIES: C40 family peptidase	MULTISPECIES: C40 family peptidase	sp|A4QFQ3|Y2070_CORGB Probable endopeptidase cgR_2070	Glycoside hydrolase
25	KK_00921	837	hypothetical protein	MULTISPECIES: trypsin-like serine protease	S1 family peptidase	sp|P35035|TRY1_ANOGA Trypsin-1	Trypsin-like serine protease
26	KK_00993	1350	hypothetical protein	M14 family zinc carboxypeptidase	M14 family zinc carboxypeptidase		Peptidase M14 carboxypeptidase A domain-containing protein
27	KK_01008	330	hypothetical protein	S8 family peptidase	S8 family serine peptidase		S8 family peptidase
28	KK_01040	1113	hypothetical protein	C40 family peptidase	C40 family peptidase	sp|P76190|MEPH_ECOLI Murein DD-endopeptidase MepH	C40 family peptidase
29	KK_01159	609	hypothetical protein	signal peptidase I	signal peptidase I	sp|P41027|LEP_BACCL Signal peptidase I	Signal peptidase I
30	KK_01172	660	hypothetical protein	peptidase	Clp protease N-terminal domain-containing protein		Peptidase
31	KK_01180	801	hypothetical protein	CPBP family intramembrane glutamic endopeptidase	MULTISPECIES: CPBP family intramembrane glutamic endopeptidase		Membrane protein
32	KK_01208	822	D-alanyl-D-alanine dipeptidase	M15 family metallopeptidase	M15 family metallopeptidase	sp|Q9XAK6|VANX_STRCO D-alanyl-D-alanine dipeptidase	D-alanyl-D-alanine dipeptidase
33	KK_01242	1371	hypothetical protein	peptidase C39 family protein	MULTISPECIES: peptidase C39 family protein		Peptidase C39 family protein
34	KK_01292	1113	putative peptidase	aminopeptidase P family protein	MULTISPECIES: M24 family metallopeptidase	sp|P81535|PEPQ_PYRFU Xaa-Pro dipeptidase	X-Pro dipeptidase
35	KK_01404	1218	hypothetical protein	type VII secretion-associated serine protease mycosin	type VII secretion-associated serine protease mycosin	sp|P00780|SUBC_BACLI Subtilisin Carlsberg	Type VII secretion-associated serine protease mycosin
36	KK_01448	1191	hypothetical protein	CBS domain-containing protein	MULTISPECIES: site-2 protease family protein	sp|Q55518|Y528_SYNY3 Putative zinc metalloprotease sll0528	Zinc metalloprotease
37	KK_01474	1326	Succinyl-diaminopimelate desuccinylase	M20/M25/M40 family metallo-hydrolase	M20/M25/M40 family metallo-hydrolase	sp|Q55FR8|CBPS2_DICDI Probable carboxypeptidase S-like 2	M20/M25/M40 family metallo-hydrolase
38	KK_01507	1206	hypothetical protein	S1 family peptidase	S1 family peptidase	sp|P52320|PRTC_STRGR Streptogrisin-C	S1 family peptidase
39	KK_01510	1467	Extracellular basic protease	S8 family peptidase	S8 family peptidase	sp|P23314|EXPR_XANCP Extracellular protease	Extracellular protease
40	KK_01527	831	hypothetical protein	class F sortase	class F sortase		Uncharacterized protein
41	KK_01558	903	Streptogrisin-B	serine protease	S1 family peptidase	sp|P00777|PRTB_STRGR Streptogrisin-B	Streptogrisin
42	KK_01639	1524	Metalloprotease TldD	MULTISPECIES: TldD/PmbA family protein	TldD/PmbA family protein	sp|O26944|Y856_METTH Metalloprotease MTH_856	Peptidase U62, modulator of DNA gyrase
43	KK_01640	1392	hypothetical protein	MULTISPECIES: metallopeptidase TldD-related protein	metallopeptidase TldD-related protein		Peptidase
44	KK_01648	1536	hypothetical protein	MULTISPECIES: S8 family serine peptidase	S8 family serine peptidase	sp|P29599|SUBB_LEDLE Subtilisin BL	Peptidase S8
45	KK_01667	891	hypothetical protein	MULTISPECIES: neutral zinc metallopeptidase	neutral zinc metallopeptidase	sp|P9WL84|Y2575_MYCTO Uncharacterized protein MT2651	Membrane protein
46	KK_01739	2949	hypothetical protein	MULTISPECIES: M14 family metallopeptidase	M14 family zinc carboxypeptidase	sp|P29068|CBPT_THEVU Carboxypeptidase T	Peptidase M14
47	KK_01746	588	hypothetical protein	MULTISPECIES: papain-like cysteine protease family protein	MULTISPECIES: papain-like cysteine protease family protein		Peptidase C39-like domain-containing protein
48	KK_01798	2487	Aminopeptidase N	aminopeptidase N	aminopeptidase N	sp|Q11010|AMPN_STRLI Aminopeptidase N	Aminopeptidase N
49	KK_01802	771	Trypsin-like protease	MULTISPECIES: serine protease	S1 family peptidase	sp|P80420|TRYP_STREX Trypsin-like protease	Trypsin
50	KK_01809	5181	Chaperone protein HtpG	hypothetical protein GCM10010275_27110	caspase family protein	sp|P58477|HTPG_RHIME Chaperone protein HtpG	ATP-binding protein
51	KK_01845	738	Lon protease	LON peptidase substrate-binding domain-containing protein	LON peptidase substrate-binding domain-containing protein	sp|A0LG61|LON2_SYNFM Lon protease 2	ATP-dependent protease
52	KK_01858	1020	hypothetical protein	zinc metalloprotease	zinc metalloprotease	sp|D1ZSU8|MEP1_SORMK Extracellular metalloprotease SMAC_06893	Metalloprotease
53	KK_01863	585	Lipoprotein signal peptidase	MULTISPECIES: signal peptidase II	signal peptidase II	sp|Q82AC7|LSPA_STRAW Lipoprotein signal peptidase	Lipoprotein signal peptidase
54	KK_01926	1050	hypothetical protein	C40 family peptidase	NlpC/P60 family protein	sp|Q8NNK6|Y2188_CORGL Probable endopeptidase Cgl2188	NlpC/P60 domain-containing protein
55	KK_01927	1050	hypothetical protein	MULTISPECIES: C40 family peptidase	NlpC/P60 family protein	sp|Q8NNK6|Y2188_CORGL Probable endopeptidase Cgl2188	Uncharacterized protein
56	KK_01930	714	hypothetical protein	rhomboid family intramembrane serine protease	rhomboid family intramembrane serine protease	sp|P53259|PCP1_YEAST Rhomboid protein 1, mitochondrial	Rhomboid family intramembrane serine protease
57	KK_01955	1074	hypothetical protein	MULTISPECIES: trypsin-like peptidase domain-containing protein	MULTISPECIES: S1C family serine protease	sp|O53896|PEPD_MYCTU Serine protease PepD	Signal protein PDZ
58	KK_01968	1509	putative cytosol aminopeptidase	MULTISPECIES: leucyl aminopeptidase	leucyl aminopeptidase	sp|B1VZN5|AMPA_STRGG Probable cytosol aminopeptidase	Probable cytosol aminopeptidase
59	KK_02044	795	Putative zinc metalloprotease Rip2	site-2 protease family protein	site-2 protease family protein	sp|A0QQH5|RIP2_MYCS2 Putative zinc metalloprotease Rip2	Site-2 protease family protein
60	KK_02050	858	Methionine aminopeptidase 2	MULTISPECIES: type I methionyl aminopeptidase	type I methionyl aminopeptidase	sp|P9WK18|MAP12_MYCTO Methionine aminopeptidase 2	Methionine aminopeptidase
61	KK_02139	2676	hypothetical protein	MULTISPECIES: phosphoribosyltransferase	phosphoribosyltransferase	sp|Q6FAX7|STIP_ACIAD Cysteine protease StiP	Phosphoribosyltransferase
62	KK_02161	867	Putative D-alanyl-D-alanine carboxypeptidase	serine hydrolase domain-containing protein	MULTISPECIES: serine hydrolase domain-containing protein	sp|P32959|PBPE_BACSU Penicillin-binding protein 4*	Class A beta-lactamase-related serine hydrolase
63	KK_02184	2211	Transglutaminase-activating metalloprotease	M4 family metallopeptidase	M4 family metallopeptidase	sp|P83913|LIE2_STREX Leupeptin-inactivating enzyme 2	Peptidase M4 family protein
64	KK_02238	618	hypothetical protein	class F sortase	class F sortase		Class F sortase
65	KK_02270	1053	Protease PrtS	MULTISPECIES: M4 family metallopeptidase	M4 family metallopeptidase	sp|Q99132|PRT1_PECCC Extracellular metalloprotease	Neutral metalloproteinase
66	KK_02285	1296	ATP-dependent zinc metalloprotease FtsH	ATP-binding protein	ATP-binding protein	sp|P46468|CDAT_PLAF7 Putative cell division cycle ATPase	Cell division control protein 48 CDC48
67	KK_02315	1140	Protease HtpX	M48 family metallopeptidase	MULTISPECIES: M48 family metallopeptidase	sp|Q9LSC4|PGM48_ARATH Plastoglobule-localized metallopeptidase 48, chloroplastic	Peptidase M48
68	KK_02347	1284	ATP-dependent Clp protease ATP-binding subunit ClpX	MULTISPECIES: ATP-dependent Clp protease ATP-binding subunit ClpX	MULTISPECIES: ATP-dependent Clp protease ATP-binding subunit ClpX	sp|B1VXA8|CLPX_STRGG ATP-dependent Clp protease ATP-binding subunit ClpX	ATP-dependent Clp protease ATP-binding subunit ClpX
69	KK_02348	660	ATP-dependent Clp protease proteolytic subunit 2	ATP-dependent Clp protease proteolytic subunit	MULTISPECIES: ATP-dependent Clp protease proteolytic subunit	sp|Q82CA5|CLPP4_STRAW ATP-dependent Clp protease proteolytic subunit 4	ATP-dependent Clp protease proteolytic subunit
70	KK_02349	618	ATP-dependent Clp protease proteolytic subunit 1	MULTISPECIES: ATP-dependent Clp protease proteolytic subunit	MULTISPECIES: ATP-dependent Clp protease proteolytic subunit	sp|Q9F315|CLPP1_STRCO ATP-dependent Clp protease proteolytic subunit 1	ATP-dependent Clp protease proteolytic subunit 1
71	KK_02364	2550	Aminopeptidase N	aminopeptidase N	MULTISPECIES: aminopeptidase N	sp|Q11010|AMPN_STRLI Aminopeptidase N	Aminopeptidase N
72	KK_02366	1155	IS4 family transposase MICBce6	serine hydrolase domain-containing protein	serine hydrolase domain-containing protein	sp|P15555|DAC_STRSR D-alanyl-D-alanine carboxypeptidase	Serine hydrolase
73	KK_02372	3321	hypothetical protein	S8 family serine peptidase	S8 family serine peptidase	sp|P72186|PLS_PYRFU Pyrolysin	Serine protease
74	KK_02375	2577	Aminopeptidase N	aminopeptidase N	aminopeptidase N	sp|Q11010|AMPN_STRLI Aminopeptidase N	Aminopeptidase N
75	KK_02420	1041	Putative D-alanyl-D-alanine carboxypeptidase	serine hydrolase domain-containing protein	serine hydrolase domain-containing protein	sp|P77619|YFEW_ECOLI Putative D-alanyl-D-alanine carboxypeptidase	Class A beta-lactamase-related serine hydrolase
76	KK_02478	1470	Prolyl tri/tetrapeptidyl aminopeptidase	MULTISPECIES: S28 family serine protease	aminopeptidase	sp|P83615|TPAP_STRMB Prolyl tri/tetrapeptidyl aminopeptidase	Tripeptidyl aminopeptidase
77	KK_02525	1284	hypothetical protein	MULTISPECIES: M6 family metalloprotease domain-containing protein	M6 family metalloprotease domain-containing protein		Peptidase M6
78	KK_02535	1461	hypothetical protein	peptidoglycan-binding protein	peptidoglycan-binding protein		Peptidoglycan-binding protein
79	KK_02537	660	hypothetical protein	MULTISPECIES: class F sortase	MULTISPECIES: class F sortase		Sortase
80	KK_02597	486	CysO-cysteine peptidase	peptidase	Mov34/MPN/PAD-1 family protein	sp|P64814|MEC_MYCBO CysO-cysteine peptidase	tr|A0A160NXL8|A0A160NXL8_STRLU Mov34/MPN/PAD-1 family protein
81	KK_02604	2445	Pre-pro-metalloprotease PrtV	M6 family metalloprotease domain-containing protein	immune inhibitor A domain-containing protein	sp|Q9KMU6|PRTV_VIBCH Pre-pro-metalloprotease PrtV	M6 family metalloprotease domain-containing protein
82	KK_02616	795	hypothetical protein	S16 family serine protease	MULTISPECIES: S16 family serine protease	sp|O34470|YLBL_BACSU Uncharacterized protein YlbL	Uncharacterized protein
83	KK_02655	1188	hypothetical protein	MULTISPECIES: S41 family peptidase	MULTISPECIES: S41 family peptidase	sp|F4J3G5|CTPA3_ARATH Carboxyl-terminal-processing peptidase 3, chloroplastic	Peptidase S41
84	KK_02672	555	Putative cysteine protease YraA	DJ-1/PfpI family protein	MULTISPECIES: DJ-1/PfpI family protein	sp|Q9V1F8|DEGLY_PYRAB Deglycase PYRAB04690	DJ-1/PfpI family protein
85	KK_02705	363	hypothetical protein	MULTISPECIES: metallopeptidase family protein	MULTISPECIES: metallopeptidase family protein		Peptidase
86	KK_02726	1230	hypothetical protein	dipeptidase	dipeptidase	sp|P31429|DPEP1_RABIT Dipeptidase 1	Membrane dipeptidase
87	KK_02858	3303	Tricorn protease	S41 family peptidase	S41 family peptidase	sp|Q9RKB9|TRI2_STRCO Putative tricorn protease homolog 2	Tricorn protease homolog
88	KK_02901	1101	putative aminopeptidase	P1 family peptidase	P1 family peptidase	sp|P9WM22|Y1333_MYCTO Uncharacterized aminopeptidase MT1375	Uncharacterized protein
89	KK_02911	1272	hypothetical protein	MULTISPECIES: M6 family metalloprotease domain-containing protein	M6 family metalloprotease domain-containing protein		M6 family metalloprotease domain-containing protein
90	KK_02920	2550	hypothetical protein	serine hydrolase	serine hydrolase	sp|P38422|DACF_BACSU D-alanyl-D-alanine carboxypeptidase DacF	Uncharacterized protein
91	KK_03038	705	hypothetical protein	MULTISPECIES: M23 family metallopeptidase	MULTISPECIES: M23 family metallopeptidase	sp|P44693|Y409_HAEIN Uncharacterized metalloprotease HI_0409	Peptidoglycan DD-metalloendopeptidase family protein
92	KK_03040	2523	ATP-dependent Clp protease ATP-binding subunit ClpC1	MULTISPECIES: ATP-dependent Clp protease ATP-binding subunit	MULTISPECIES: ATP-dependent Clp protease ATP-binding subunit	sp|P24428|CLPC_MYCLE Probable ATP-dependent Clp protease ATP-binding subunit	NDP-hexose 4-ketoreductase
93	KK_03075	2022	ATP-dependent zinc metalloprotease FtsH	ATP-dependent zinc metalloprotease FtsH	MULTISPECIES: ATP-dependent zinc metalloprotease FtsH	sp|D4HA34|FTSH_CUTAS ATP-dependent zinc metalloprotease FtsH	ATP-dependent zinc metalloprotease FtsH
94	KK_03078	1107	hypothetical protein	coenzyme F420 biosynthesis-associated protein	MULTISPECIES: zinc-dependent metalloprotease		Coenzyme F420 biosynthesis-associated protein
95	KK_03079	1455	hypothetical protein	MULTISPECIES: D-alanyl-D-alanine carboxypeptidase/D-alanyl-D-alanine-endopeptidase	D-alanyl-D-alanine carboxypeptidase/D-alanyl-D-alanine-endopeptidase	sp|A0R596|CBXPD_MYCS2 Carboxypeptidase DacB	D-alanyl-D-alanine carboxypeptidase
96	KK_03118	1548	Carboxylesterase A	MULTISPECIES: alpha/beta hydrolase	alpha/beta hydrolase	sp|P65824|HIP1_MYCBO Serine protease Hip1	Proteinase
97	KK_03146	1200	Serine protease	MULTISPECIES: MarP family serine protease	MULTISPECIES: MarP family serine protease	sp|P9WHR8|Y3671_MYCTO Serine protease MT3772	Colicin V synthesis protein
98	KK_03169	1863	hypothetical protein	MULTISPECIES: prolyl oligopeptidase family serine peptidase	prolyl oligopeptidase family serine peptidase	sp|Q9YBQ2|APEH_AERPE Acylamino-acid-releasing enzyme	Prolyl oligopeptidase family serine peptidase
99	KK_03181	606	putative protease YdeA	DJ-1/PfpI family protein	DJ-1/PfpI family protein	sp|O34947|YOAZ_BACSU Uncharacterized protease YoaZ	Glutamine amidotransferase
100	KK_03256	1044	Putative D-alanyl-D-alanine carboxypeptidase	serine hydrolase	serine hydrolase domain-containing protein	sp|P77619|YFEW_ECOLI Putative D-alanyl-D-alanine carboxypeptidase	Serine hydrolase
101	KK_03354	1308	putative M18 family aminopeptidase 2	MULTISPECIES: M18 family aminopeptidase	MULTISPECIES: M18 family aminopeptidase	sp|Q9XA76|APEB_STRCO Probable M18 family aminopeptidase 2	Probable M18 family aminopeptidase 2
102	KK_03413	678	Sortase SrtE2	class E sortase	class E sortase	sp|Q9XA15|SRTE2_STRCO Sortase SrtE2	Class E sortase
103	KK_03414	1443	hypothetical protein	MULTISPECIES: class E sortase	MULTISPECIES: class E sortase	sp|Q9XA14|SRTE1_STRCO Sortase SrtE1	Uncharacterized protein
104	KK_03419	864	Rhomboid protease GlpG	MULTISPECIES: rhomboid family intramembrane serine protease	rhomboid family intramembrane serine protease	sp|P96617|YDCA_BACSU Putative rhomboid protease YdcA	Rhomboid family intramembrane serine protease
105	KK_03470	1392	D-aminopeptidase	MULTISPECIES: serine hydrolase domain-containing protein	serine hydrolase domain-containing protein	sp|Q06317|PBP4_AMYLA Penicillin-binding protein 4	Serine hydrolase
106	KK_03506	846	hypothetical protein	MULTISPECIES: M24 family metallopeptidase	M24 family metallopeptidase		Uncharacterized protein
107	KK_03525	1461	Xaa-Pro aminopeptidase 1	aminopeptidase P family protein	aminopeptidase P family protein	sp|P0A3Z1|AMPP1_STRCO Xaa-Pro aminopeptidase 1	Aminopeptidase P family protein
108	KK_03532	1509	hypothetical protein	PDZ domain-containing protein	S1C family serine protease	sp|O53896|PEPD_MYCTU Serine protease PepD	PDZ domain-containing protein
109	KK_03591	1554	Aminopeptidase	M28 family metallopeptidase	M28 family metallopeptidase	sp|Q4WFX9|LAP2_ASPFU Probable leucine aminopeptidase 2	M20/M25/M40 family metallo-hydrolase
110	KK_03622	840	hypothetical protein	M23 family metallopeptidase	M23 family metallopeptidase	sp|O33599|LYTM_STAA8 Glycyl-glycine endopeptidase LytM	M23 family metallopeptidase
111	KK_03639	342	hypothetical protein	metallopeptidase family protein	MULTISPECIES: metallopeptidase family protein		Metallopeptidase family protein
112	KK_03661	1134	hypothetical protein	M23 family metallopeptidase	M23 family metallopeptidase	sp|O64046|TMP_BPSPB Probable tape measure protein	Peptidoglycan DD-metalloendopeptidase family protein
113	KK_03663	1353	hypothetical protein	PrsW family intramembrane metalloprotease	PrsW family intramembrane metalloprotease	sp|Q188Z4|PRSW_CLOD6 Protease PrsW	PrsW family intramembrane metalloprotease
114	KK_03689	1002	hypothetical protein	transglycosylase SLT domain-containing protein	MULTISPECIES: bifunctional lytic transglycosylase/C40 family peptidase	sp|Q47151|YAFL_ECOLI Probable endopeptidase YafL	Transglycosylase SLT domain-containing protein
115	KK_03711	1077	hypothetical protein	MULTISPECIES: trypsin-like peptidase domain-containing protein	MULTISPECIES: S1C family serine protease	sp|O53896|PEPD_MYCTU Serine protease PepD	Serine protease
116	KK_03746	1047	hypothetical protein	C40 family peptidase	MULTISPECIES: C40 family peptidase	sp|A4QFQ3|Y2070_CORGB Probable endopeptidase cgR_2070	Glycoside hydrolase
117	KK_03809	1416	hypothetical protein	M1 family metallopeptidase	M1 family metallopeptidase	sp|Q6Z6L4|APM1A_ORYSJ Aminopeptidase M1-A	Aminopeptidase N
118	KK_03902	840	Proline iminopeptidase	MULTISPECIES: alpha/beta hydrolase	alpha/beta fold hydrolase	sp|P46541|PIP_HEYCO Proline iminopeptidase	Alpha/beta hydrolase
119	KK_03974	834	hypothetical protein	MULTISPECIES: M23 family metallopeptidase	MULTISPECIES: M23 family metallopeptidase	sp|P44693|Y409_HAEIN Uncharacterized metalloprotease HI_0409	Peptidoglycan DD-metalloendopeptidase family protein
120	KK_03981	900	hypothetical protein	C40 family peptidase	MULTISPECIES: C40 family peptidase	sp|Q8NNK6|Y2188_CORGL Probable endopeptidase Cgl2188	Glycoside hydrolase
121	KK_04000	2007	hypothetical protein	hypothetical protein	CocE/NonD family hydrolase	sp|Q9L9D7|COCE_RHOSM Cocaine esterase	Peptidase S15
122	KK_04004	1317	Leupeptin-inactivating enzyme 1	M28 family metallopeptidase	M28 family metallopeptidase	sp|P81715|LIE1_STREX Leupeptin-inactivating enzyme 1	M28 family peptidase
123	KK_04034	864	Protease HtpX	zinc metalloprotease HtpX	MULTISPECIES: zinc metalloprotease HtpX	sp|Q9F2V2|HTPX2_STRCO Protease HtpX homolog 2	Protease HtpX homolog
124	KK_04102	852	Methionine aminopeptidase 1	MULTISPECIES: type I methionyl aminopeptidase	MULTISPECIES: type I methionyl aminopeptidase	sp|P9WK20|MAP11_MYCTO Methionine aminopeptidase 1	Methionine aminopeptidase
125	KK_04171	1107	hypothetical protein	MULTISPECIES: C40 family peptidase	NlpC/P60 family protein	sp|Q8NNK6|Y2188_CORGL Probable endopeptidase Cgl2188	NlpC/P60 domain-containing protein
126	KK_04174	1644	hypothetical protein	M23 family metallopeptidase	M23 family metallopeptidase	sp|O33599|LYTM_STAA8 Glycyl-glycine endopeptidase LytM	Peptidase M23
127	KK_04216	1440	hypothetical protein	D-alanyl-D-alanine carboxypeptidase	D-alanyl-D-alanine carboxypeptidase	sp|O53380|DACB1_MYCTU D-alanyl-D-alanine carboxypeptidase DacB1	D-alanyl-D-alanine carboxypeptidase
128	KK_04284	243	hypothetical protein	class F sortase	hypothetical protein		Class F sortase
129	KK_04365	1365	Zinc carboxypeptidase	MULTISPECIES: M14 family metallopeptidase	MULTISPECIES: M14 family metallopeptidase	sp|P18143|CBPS_STRGR Zinc carboxypeptidase	Carboxypeptidase
130	KK_04387	633	hypothetical protein	A24 family peptidase, partial	prepilin peptidase	sp|A2T195|LEP4_AERS4 Prepilin leader peptidase/N-methyltransferase	Prepilin peptidase (Fragment)
131	KK_04435	1179	hypothetical protein	caspase family protein	caspase family protein		Peptidase C14
132	KK_04449	1575	hypothetical protein	S8 family peptidase	MULTISPECIES: S8 family serine peptidase	sp|P08594|AQL1_THEAQ Aqualysin-1	Serine protease
133	KK_04471	2196	Dipeptidyl aminopeptidase 4	prolyl oligopeptidase family serine peptidase	prolyl oligopeptidase family serine peptidase	sp|Q6F3I7|DAP4_PSEMX Dipeptidyl aminopeptidase 4	Prolyl oligopeptidase family serine peptidase
134	KK_04492	1836	hypothetical protein	trypsin-like peptidase domain-containing protein	MULTISPECIES: trypsin-like peptidase domain-containing protein	sp|O53896|PEPD_MYCTU Serine protease PepD	Protease
135	KK_04527	1575	Carboxylesterase A	MULTISPECIES: alpha/beta hydrolase	alpha/beta hydrolase	sp|P65824|HIP1_MYCBO Serine protease Hip1	Peptidase
136	KK_04532	1419	Succinyl-diaminopimelate desuccinylase	dipeptidase	dipeptidase	sp|Q9D1A2|CNDP2_MOUSE Cytosolic non-specific dipeptidase	Dipeptidase
137	KK_04542	612	hypothetical protein	M48 family metallopeptidase	MULTISPECIES: M48 family metallopeptidase		DUF45 domain-containing protein
138	KK_04547	1506	hypothetical protein	MULTISPECIES: zinc-dependent metalloprotease	MULTISPECIES: zinc-dependent metalloprotease		Hydrolase
139	KK_04551	1068	putative protein YlbL	PDZ domain-containing protein	PDZ domain-containing protein	sp|O34470|YLBL_BACSU Uncharacterized protein YlbL	endopeptidase La
140	KK_04564	687	hypothetical protein	M50 family metallopeptidase	M50 family metallopeptidase		Membrane protein
141	KK_04565	759	SOS response-associated protein YedK	DUF159 family protein	SOS response-associated peptidase	sp|O31916|YOQW_BACSU Abasic site processing protein YoqW	DUF159 family protein
142	KK_04605	654	Extracellular small neutral protease	MULTISPECIES: snapalysin	snapalysin	sp|P0A3Z8|SNPA2_STRLI Extracellular small neutral protease	Extracellular small neutral protease
143	KK_04608	435	hypothetical protein	MULTISPECIES: nickel-type superoxide dismutase maturation protease	MULTISPECIES: nickel-type superoxide dismutase maturation protease		Nickel-type superoxide dismutase maturation protease
144	KK_04628	2505	Lon protease	MULTISPECIES: endopeptidase La	endopeptidase La	sp|Q0RPW3|LON_FRAAA Lon protease	Lon protease
145	KK_04640	1323	hypothetical protein	C40 family peptidase	NlpC/P60 family protein	sp|A4QFQ3|Y2070_CORGB Probable endopeptidase cgR_2070	Uncharacterized protein
146	KK_04748	2028	Transglutaminase-activating metalloprotease	M4 family metallopeptidase	MULTISPECIES: M4 family metallopeptidase	sp|P83543|TAMP_STRMB Transglutaminase-activating metalloprotease	Neutral metalloproteinase
147	KK_04881	1959	ATP-dependent zinc metalloprotease FtsH	ATP-dependent zinc metalloprotease FtsH	ATP-dependent zinc metalloprotease FtsH	sp|D3EZK2|FTSH3_CONWI ATP-dependent zinc metalloprotease FtsH 3	ATP-dependent zinc metalloprotease FtsH
148	KK_04889	921	hypothetical protein	signal peptidase I	signal peptidase I	sp|O33021|LEP_MYCLE Probable signal peptidase I	Signal peptidase I
149	KK_04890	1026	hypothetical protein	signal peptidase I	signal peptidase I	sp|P9WKA0|LEP_MYCTO Signal peptidase I	Signal peptidase I
150	KK_04891	852	hypothetical protein	signal peptidase I	signal peptidase I	sp|O33021|LEP_MYCLE Probable signal peptidase I	Signal peptidase I
151	KK_04892	801	hypothetical protein	MULTISPECIES: signal peptidase I	signal peptidase I	sp|O33021|LEP_MYCLE Probable signal peptidase I	Signal peptidase I
152	KK_04900	465	hypothetical protein	M23 family metallopeptidase, partial	MULTISPECIES: murein hydrolase activator EnvC family protein	sp|P9WL32|Y2891_MYCTO Uncharacterized protein MT2958.2	M23 family metallopeptidase (Fragment)
153	KK_04920	1176	D-alanyl-D-alanine carboxypeptidase	MULTISPECIES: serine hydrolase domain-containing protein	MULTISPECIES: serine hydrolase domain-containing protein	sp|P15555|DAC_STRSR D-alanyl-D-alanine carboxypeptidase	Peptidase
154	KK_04945	1308	Zinc metalloprotease Rip1	site-2 protease family protein	MULTISPECIES: M50 family metallopeptidase	sp|Q9KYS0|Y5695_STRCO Putative zinc metalloprotease SCO5695	Zinc metalloprotease
155	KK_04961	3711	hypothetical protein	MULTISPECIES: serine protease	MULTISPECIES: trypsin-like peptidase domain-containing protein		Large Pro/Ala/Gly-rich protein
156	KK_04973	1257	hypothetical protein	type VII secretion-associated serine protease mycosin	type VII secretion-associated serine protease mycosin	sp|P04189|SUBT_BACSU Subtilisin E	Type VII secretion-associated serine protease mycosin
157	KK_04976	1257	hypothetical protein	S8 family serine peptidase	S8 family serine peptidase	sp|P00782|SUBT_BACAM Subtilisin BPN'	Serine protease
158	KK_04989	1380	putative zinc protease	pitrilysin family protein	MULTISPECIES: M16 family metallopeptidase	sp|O86835|Y5738_STRCO Uncharacterized zinc protease SCO5738	Zinc protease
159	KK_05048	1512	hypothetical protein	MULTISPECIES: M1 family metallopeptidase	M1 family metallopeptidase	sp|P79171|AMPN_FELCA Aminopeptidase N	Zinc metalloprotease
160	KK_05050	1188	hypothetical protein	MULTISPECIES: hypothetical protein	trypsin-like serine peptidase		Lipoprotein
161	KK_05051	1176	hypothetical protein	hypothetical protein	trypsin-like serine peptidase		V8-like Glu-specific endopeptidase
162	KK_05082	819	Trypsin	serine protease	S1 family serine peptidase	sp|P24664|TRYP_SACER Trypsin	Serine protease
163	KK_05091	1347	putative zinc protease	MULTISPECIES: pitrilysin family protein	MULTISPECIES: pitrilysin family protein	sp|P55679|Y4WA_SINFN Uncharacterized zinc protease y4wA	Peptidase M16
164	KK_05092	1398	hypothetical protein	MULTISPECIES: pitrilysin family protein	M16 family metallopeptidase	sp|O86835|Y5738_STRCO Uncharacterized zinc protease SCO5738	Peptidase M16
165	KK_05093	771	hypothetical protein	M23 family metallopeptidase	MULTISPECIES: M23 family metallopeptidase	sp|O05156|ALE1_STACP Glycyl-glycine endopeptidase ALE-1	Peptidase
166	KK_05152	945	hypothetical protein	M56 family metallopeptidase	M56 family metallopeptidase		Membrane protein
167	KK_05192	2409	hypothetical protein	M20/M25/M40 family metallo-hydrolase	M20/M25/M40 family metallo-hydrolase	sp|A6M225|IOLE_CLOB8 Inosose dehydratase	Uncharacterized protein
168	KK_05271	1158	putative dipeptidase PepE	MULTISPECIES: aminopeptidase P family protein	aminopeptidase P family protein	sp|P65811|PEPE_MYCBO Probable dipeptidase PepE	Dipeptidase
169	KK_05336	3762	hypothetical protein	MULTISPECIES: S8 family serine peptidase	S8 family serine peptidase	sp|Q5JIZ5|TKSP_THEKO Subtilisin-like serine protease	Peptidase
170	KK_05466	1557	hypothetical protein	CocE/NonD family hydrolase	alpha/beta fold hydrolase	sp|Q81PE9|PEPX_BACAN Putative Xaa-Pro dipeptidyl-peptidase	cutinase
171	KK_05469	768	Methionine aminopeptidase 1	MULTISPECIES: type I methionyl aminopeptidase	type I methionyl aminopeptidase	sp|P9WK20|MAP11_MYCTO Methionine aminopeptidase 1	Methionine aminopeptidase
172	KK_05478	810	Trypsin	serine protease	serine protease	sp|Q8MQS8|SP34_APIME Venom serine protease 34	Trypsin-like serine protease
173	KK_05504	1611	Tripeptidyl aminopeptidase	MULTISPECIES: alpha/beta hydrolase	alpha/beta hydrolase	sp|Q54410|TAP_STRLI Tripeptidyl aminopeptidase	Peptidase
174	KK_05509	834	D-aminopeptidase	MULTISPECIES: M55 family metallopeptidase	M55 family metallopeptidase	sp|P26902|DPPA_BACSU D-aminopeptidase	Peptide ABC transporter substrate-binding protein
175	KK_05510	1335	Succinyl-diaminopimelate desuccinylase	MULTISPECIES: M20/M25/M40 family metallo-hydrolase	M20/M25/M40 family metallo-hydrolase	sp|Q6GTS8|P20D1_HUMAN N-fatty-acyl-amino acid synthase/hydrolase PM20D1	M20/M25/M40 family metallo-hydrolase
176	KK_05511	1998	hypothetical protein	prolyl oligopeptidase family serine peptidase	S9 family peptidase	sp|Q84LM4|AARE_ARATH Acylamino-acid-releasing enzyme	Acyl-peptide hydrolase
177	KK_05512	960	putative murein peptide carboxypeptidase	LD-carboxypeptidase	LD-carboxypeptidase	sp|Q9ZBI5|Y6489_STRCO Putative carboxypeptidase SCO6489	LD-carboxypeptidase
178	KK_05514	927	D-alanyl-D-alanine carboxypeptidase	D-alanyl-D-alanine carboxypeptidase	MULTISPECIES: D-alanyl-D-alanine carboxypeptidase family protein	sp|P39042|DACX_STRSK D-alanyl-D-alanine carboxypeptidase	D-alanyl-D-alanine carboxypeptidase
179	KK_05543	663	hypothetical protein	class F sortase	MULTISPECIES: class F sortase		Class F sortase
180	KK_05561	1914	hypothetical protein	M64 family metallopeptidase	M64 family metallopeptidase		Peptidase
181	KK_05592	1566	hypothetical protein	M1 family metallopeptidase	M1 family metallopeptidase	sp|Q97AJ6|TRF3_THEVO Tricorn protease-interacting factor F3	Aminopeptidase N
182	KK_05593	2037	Xaa-Pro dipeptidyl-peptidase	Xaa-Pro dipeptidyl-peptidase	MULTISPECIES: Xaa-Pro dipeptidyl-peptidase	sp|Q82MI6|PEPX_STRAW Putative Xaa-Pro dipeptidyl-peptidase	X-Pro dipeptidyl-peptidase
183	KK_05627	972	hypothetical protein	MULTISPECIES: LysM peptidoglycan-binding domain-containing M23 family metallopeptidase	MULTISPECIES: peptidoglycan DD-metalloendopeptidase family protein	sp|O64046|TMP_BPSPB Probable tape measure protein	Peptidase
184	KK_05669	2538	ATP-dependent Clp protease ATP-binding subunit ClpC	MULTISPECIES: ATP-dependent Clp protease ATP-binding subunit	ATP-dependent Clp protease ATP-binding subunit	sp|P37571|CLPC_BACSU Negative regulator of genetic competence ClpC/MecB	Clp protease
185	KK_05679	1800	Extracellular basic protease	S8 family serine peptidase	S8 family serine peptidase	sp|P23314|EXPR_XANCP Extracellular protease	Extracellular protease
186	KK_05855	1377	Succinyl-diaminopimelate desuccinylase	MULTISPECIES: dipeptidase	dipeptidase	sp|B2KZE7|TPDA_CORST Cysteinylglycine-S-conjugate dipeptidase	M20/M25/M40 family metallo-hydrolase
187	KK_05943	663	hypothetical protein	MULTISPECIES: class F sortase	class F sortase		Class F sortase
188	KK_05958	1122	hypothetical protein	MULTISPECIES: M23 family metallopeptidase	M23 family metallopeptidase	sp|P00801|PRLB_LYSEN Beta-lytic metalloendopeptidase	Peptidase M23
189	KK_06063	1857	hypothetical protein	MULTISPECIES: S8 family serine peptidase	MULTISPECIES: S8 family serine peptidase	sp|P81715|LIE1_STREX Leupeptin-inactivating enzyme 1	Peptidase S8
190	KK_06081	2115	hypothetical protein	MULTISPECIES: prolyl oligopeptidase family serine peptidase	prolyl oligopeptidase family serine peptidase	sp|V5YMB3|DAPB3_PSEMX Dipeptidyl aminopeptidase BIII	Peptidase
191	KK_06084	1284	hypothetical protein	amidohydrolase	MULTISPECIES: amidohydrolase	sp|A3KG59|P20D2_MOUSE Xaa-Arg dipeptidase	Peptidase M20 domain-containing protein 2
192	KK_06089	1368	Alpha-lytic protease	carbohydrate-binding protein	carbohydrate-binding protein	sp|P52320|PRTC_STRGR Streptogrisin-C	S1 family peptidase
193	KK_06130	1152	Alpha-lytic protease	S1 family peptidase	MULTISPECIES: S1 family peptidase	sp|P52320|PRTC_STRGR Streptogrisin-C	Peptidase S1
194	KK_06138	1125	hypothetical protein	M50 family metallopeptidase	peptidase M50		Peptidase M50
195	KK_06151	1212	Extracellular serine proteinase	S8 family peptidase	S8 family serine peptidase	sp|P08594|AQL1_THEAQ Aqualysin-1	Uncharacterized protein
196	KK_06237	1215	Aqualysin-1	S8 family peptidase	S8 family peptidase	sp|P08594|AQL1_THEAQ Aqualysin-1	S8 family peptidase
197	KK_06239	1281	D-alanyl-D-alanine carboxypeptidase	serine hydrolase domain-containing protein	serine hydrolase domain-containing protein	sp|P15555|DAC_STRSR D-alanyl-D-alanine carboxypeptidase	Peptidase M15
198	KK_06252	564	General stress protein 18	type 1 glutamine amidotransferase domain-containing protein	MULTISPECIES: type 1 glutamine amidotransferase domain-containing protein	sp|P80876|GS18_BACSU General stress protein 18	Protease
199	KK_06337	585	hypothetical protein	MULTISPECIES: Clp protease N-terminal domain-containing protein	Clp protease N-terminal domain-containing protein		Peptidase
200	KK_06409	582	Extracellular small neutral protease	snapalysin family zinc-dependent metalloprotease	snapalysin family zinc-dependent metalloprotease	sp|P43164|SNPA_STRCH Extracellular small neutral protease	Extracellular small neutral protease
201	KK_06412	1146	IS4 family transposase MICBce1	serine hydrolase domain-containing protein	serine hydrolase domain-containing protein	sp|P15555|DAC_STRSR D-alanyl-D-alanine carboxypeptidase	Beta-lactamase family protein
202	KK_06512	1545	Tripeptidyl aminopeptidase	alpha/beta hydrolase	alpha/beta hydrolase	sp|Q54410|TAP_STRLI Tripeptidyl aminopeptidase	tr|A0A7H8MEY5|A0A7H8MEY5_STRMI Alpha/beta fold hydrolase
203	KK_06604	1326	D-aminopeptidase	serine hydrolase domain-containing protein	serine hydrolase domain-containing protein	sp|Q06317|PBP4_AMYLA Penicillin-binding protein 4	Serine hydrolase
204	KK_06611	1041	hypothetical protein	membrane dipeptidase	dipeptidase	sp|E9CV02|DPEP2_COCPS Putative dipeptidase CPSG_01350	Membrane dipeptidase
205	KK_06612	1083	Carboxypeptidase G2	M20 family metallopeptidase	M20 family metallopeptidase	sp|P06621|CBPG_PSES6 Carboxypeptidase G2	Glutamate carboxypeptidase
206	KK_06637	1653	hypothetical protein	MULTISPECIES: trypsin-like serine protease	MULTISPECIES: trypsin-like serine protease	sp|P24664|TRYP_SACER Trypsin	Peptidase S1 domain-containing protein
207	KK_06699	1188	D-alanyl-D-alanine carboxypeptidase	serine hydrolase domain-containing protein	serine hydrolase domain-containing protein	sp|P15555|DAC_STRSR D-alanyl-D-alanine carboxypeptidase	Alkaline D-peptidase
208	KK_06742	1077	D-alanyl-D-alanine carboxypeptidase	serine hydrolase domain-containing protein	MULTISPECIES: serine hydrolase domain-containing protein	sp|P15555|DAC_STRSR D-alanyl-D-alanine carboxypeptidase	Beta-lactamase family protein

## Sheet: Supplementary Table S6
Supplementary Table S6. Classification of peptidases in strain KKT based on MEROPS database and SignalP prediction
(A) Peptidases of strain KKT
No.	Gene ID	Description of the Protease	Clan	Family	Merops Target	Signal Peptide		(B) Summary table of peptidase families					(C) Statistical profiling of peptidase families
1	KK_00081	family M4 unassigned peptidases	MA	M04.UPW	MER0052079	SP		Number	peptidase family	KKT				Peptidase family	KKT
2	KK_00084	family M20 non-peptidase homologues	MH	M20.UNW	MER0508438	None				total	SP				Number	%
3	KK_00146	subfamily S1A non-peptidase homologues	PA	S01.UNA	MER0088886	SP		1	A08	1	0		A	Aspartic	2	1
4	KK_00189	subfamily S1E unassigned peptidases	PA	S01.UPE	MER1275881	SP		2	A24	1	0		C	Cysteine	26	12.5
5	KK_00238	-				None		3	C14	2	0		M	Metallo	72	34.6
6	KK_00244	family S12 unassigned peptidases	SE	S12.UPW	MER0467760	SP		4	C40	11	10		P	Mixed	1	0.5
7	KK_00262	zinc D-Ala-D-Ala carboxypeptidase	MD	M15.001	MER1236671	SP		5	C56	3	0		S	Serine	87	41.8
8	KK_00399	family C40 non-peptidase homologues	CO	C40.UNW	MER0717720	TAT		6	C60	10	1		G	Glutamic	1	0.5
9	KK_00410	family S33 unassigned peptidases	SC	S33.UPW	MER0121523	None		7	G05	1	0		NC	Not classified	19	9.1
10	KK_00419	family S12 unassigned peptidases	SE	S12.UPW	MER1006072	None		8	M01	6	3		Total		208
11	KK_00481	Mername-AA053 peptidase	SB	S08.008	MER0273309	SP		9	M04	4	3
12	KK_00528	family S11 unassigned peptidases	SE	S11.UPW	MER0969067	SP		10	M06	3	3
13	KK_00545	family S12 unassigned peptidases	SE	S12.UPW	MER1019203	None		11	M07	2	2		(D) Statistical profiling of secreted peptidase families
14	KK_00667	family C60 unassigned peptidases	CL	C60.UPW	MER0121500	None		12	M103	1	0			Peptidase family	KKT
15	KK_00668	-				SP		13	M106	1	0				Number	%
16	KK_00679	family S33 unassigned peptidases	SC	S33.UPW	MER0273065	SP		14	M14	3	2		C	Cysteine	11	12.8
17	KK_00700	subfamily C60A unassigned peptidases	CL	C60.UPA	MER0089703	LIPO		15	M15	2	2		M	Metallo	25	29
18	KK_00795	family M20 unassigned peptidases	MH	M20.UPW	MER0852863	None		16	M16	3	0		S	Serine	47	54.6
19	KK_00814	family M48 unassigned peptidases	MA	M48.UPW	MER0281035	None		17	M17	1	0		NC	Not classified	3	3.6
20	KK_00838	aminopeptidase P	MG	M24.033	MER0480842	None		18	M18	1	0		Total		86
21	KK_00840	subfamily S9A unassigned peptidases	SC	S09.UPA	MER1024098	None		19	M19	2	0
22	KK_00894	tripeptidyl-peptidase A	SC	S33.002	MER0034367	SP		20	M20	9	0
23	KK_00902	ClpP2 peptidase	SK	S14.009	MER0359203	None		21	M23	9	6
24	KK_00904	family C40 unassigned peptidases	CO	C40.UPW	MER0377751	SP		22	M24	8	0
25	KK_00921	subfamily S1A unassigned peptidases	PA	S01.UPA	MER0216368	SP		23	M28	2	2
26	KK_00993	family M14 unassigned peptidases	MC	M14.UPW	MER0469205	None		24	M41	2	0
27	KK_01008	subfamily S8A unassigned peptidases	SB	S08.UPA	MER0969007	None		25	M43	1	1
28	KK_01040	family C40 unassigned peptidases	CO	C40.UPW	MER0378355	SP		26	M48	4	0
29	KK_01159	subfamily S26A unassigned peptidases	SF	S26.UPA	MER1047329	None		27	M50	4	0
30	KK_01172	-				None		28	M55	1	0
31	KK_01180	-	unassigned	G05.UPW	MER0121492	None		29	M64	1	1
32	KK_01208	subfamily M15D unassigned peptidases	MD	M15.UPD	MER0276750	SP		30	M67	1	0
33	KK_01242	-				TAT		31	M82	1	0
34	KK_01292	subfamily M24B unassigned peptidases	MG	M24.UPB	MER0481244	None		32	p01	1	0
35	KK_01404	subfamily S8A unassigned peptidases	SB	S08.UPA	MER0983212	SP		33	S01	20	14
36	KK_01448	subfamily M50B unassigned peptidases	MM	M50.UPB	MER0281627	None		34	S08	14	13
37	KK_01474	family M20 unassigned peptidases	MH	M20.UPW	MER0854439	None		35	S09	5	0
38	KK_01507	subfamily S1E unassigned peptidases	PA	S01.UPE	MER0273302	SP		36	S11	4	3
39	KK_01510	Apr peptidase	SB	S08.067	MER0200933	SP		37	S12	14	6
40	KK_01527	family C60 unassigned peptidases	CL	C60.UPW	MER0121500	None		38	S13	1	0
41	KK_01558	subfamily S1E unassigned peptidases	PA	S01.UPE	MER1269140	SP		39	S14	3	0
42	KK_01639					None		40	S15	3	2
43	KK_01640	family M103 unassigned peptidases	MU	M103.UPW	MER0039206	None		41	S16	3	2
44	KK_01648	subfamily S8A unassigned peptidases	SB	S08.UPA	MER0973103	SP		42	S26	6	0
45	KK_01667	-	MA	M106.UPW	MER1383264	None		43	S33	8	6
46	KK_01739	subfamily M14A unassigned peptidases	MC	M14.UPA	MER0242617	SP		44	S37	1	1
47	KK_01746	-				SP		45	S41	2	0
48	KK_01798	aminopeptidase G	MA	M01.012	MER0811104	None		46	S54	2	0
49	KK_01802	trypsin	PA	S01.101	MER0202011	SP		47	S66	1	0
50	KK_01809	subfamily C14B unassigned peptidases	CD	C14.UPB	MER0018977	None		48	not classified	19	3
51	KK_01845	-				None		Total		208	86
52	KK_01858	Mername-AA293 peptidase	MA	M43.008	MER0229323	SP		Different families		47	20
53	KK_01863	family A8 unassigned peptidases	AC	A08.UPW	MER0142637	None
54	KK_01926	YddH peptidase	CO	C40.007	MER0136612	TAT
55	KK_01927	YddH peptidase	CO	C40.007	MER0121463	SP
56	KK_01930	RhoII peptidase	ST	S54.027	MER0507779	None
57	KK_01955	subfamily S1C unassigned peptidases	PA	S01.UPC	MER0214041	LIPO
58	KK_01968	family M17 unassigned peptidases	MF	M17.UPW	MER0273266	None
59	KK_02044	family M50 unassigned peptidases	MM	M50.UPW	MER0034362	None
60	KK_02050	At4g37040	MG	M24.A06	MER0394312	None
61	KK_02139	-				None
62	KK_02161	family S12 unassigned peptidases	SE	S12.UPW	MER0420819	None
63	KK_02184	family M4 unassigned peptidases	MA	M04.UPW	MER0822986	SP
64	KK_02238	family C60 unassigned peptidases	CL	C60.UPW	MER0121449	None
65	KK_02270	protealysin	MA	M04.025	MER1193356	None
66	KK_02285	subfamily S1A non-peptidase homologues	PA	S01.UNA	MER0411906	None
67	KK_02315	subfamily M48B unassigned peptidases	MA	M48.UPB	MER0273243	None
68	KK_02347	-				None
69	KK_02348	ClpP2 peptidase	SK	S14.009	MER0165843	None
70	KK_02349	ClpP1 peptidase	SK	S14.008	MER0143995	None
71	KK_02364	aminopeptidase G	MA	M01.012	MER0281637	None
72	KK_02366	alkaline D-peptidase	SE	S12.003	MER0297826	SP
73	KK_02372	subfamily S8A unassigned peptidases	SB	S08.UPA	MER0979540	SP
74	KK_02375	aminopeptidase N	MA	M01.009	MER0281618	None
75	KK_02420	esterase EstB	SE	S12.950	MER0420493	None
76	KK_02478	family S37 non-peptidase homologues	SC	S37.UNW	MER1344056	SP
77	KK_02525	family M6 unassigned peptidases	MA	M06.UPW	MER0273260	SP
78	KK_02535	family C40 unassigned peptidases	CO	C40.UPW	MER0718552	None
79	KK_02537	family C60 unassigned peptidases	CL	C60.UPW	MER0121429	None
80	KK_02597	Mec peptidase	MP	M67.009	MER0121426	None
81	KK_02604	family M6 unassigned peptidases	MA	M06.UPW	MER1197451	SP
82	KK_02616	family S16 unassigned peptidases	SJ	S16.UPW	MER0471944	SP
83	KK_02655	subfamily S41A unassigned peptidases	SK	S41.UPA	MER1057866	None
84	KK_02672	family C56 unassigned peptidases	PC	C56.UPW	MER0897211	None
85	KK_02705	-				None
86	KK_02726	family M19 unassigned peptidases	MJ	M19.UPW	MER1185494	None
87	KK_02858	tricorn core peptidase	SK	S41.006	MER0179710	None
88	KK_02901	pantetheinyl hydrolase ThnT precursor	PE	P01.101	MER0510540	None
89	KK_02911	family M6 unassigned peptidases	MA	M06.UPW	MER0121408	SP
90	KK_02920	family S11 unassigned peptidases	SE	S11.UPW	MER0281791	None
91	KK_03038	subfamily M23B unassigned peptidases	MO	M23.UPB	MER0233702	SP
92	KK_03040	-				None
93	KK_03075	MsFtsH g.p.	MA	M41.015	MER0362339	None
94	KK_03078	-				None
95	KK_03079	penillin-binding protein 4	SE	S13.004	MER0356812	None
96	KK_03118	tripeptidyl-peptidase B	SC	S33.006	MER0273230	LIPO
97	KK_03146	subfamily S1B non-peptidase homologues	PA	S01.UNB	MER0965640	None
98	KK_03169	subfamily S9A unassigned peptidases	SC	S09.UPA	MER0993778	None
99	KK_03181	family C56 non-peptidase homologues	PC	C56.UNW	MER0385762	None
100	KK_03256	family S12 unassigned peptidases	SE	S12.UPW	MER1005912	None
101	KK_03354	family M18 unassigned peptidases	MH	M18.UPW	MER0929322	None
102	KK_03413	subfamily C60A unassigned peptidases	CL	C60.UPA	MER0121376	None
103	KK_03414	subfamily C60A unassigned peptidases	CL	C60.UPA	MER0273193	None
104	KK_03419	family S54 unassigned peptidases	ST	S54.UPW	MER1079474	None
105	KK_03470	family S12 unassigned peptidases	SE	S12.UPW	MER0276548	None
106	KK_03506	subfamily M24B non-peptidase homologues	MG	M24.UNB	MER0486199	None
107	KK_03525	aminopeptidase P	MG	M24.033	MER0480551	None
108	KK_03532	subfamily S1C unassigned peptidases	PA	S01.UPC	MER0962318	None
109	KK_03591	subfamily M28A unassigned peptidases	MH	M28.UPA	MER0190422	SP
110	KK_03622	subfamily M23B unassigned peptidases	MO	M23.UPB	MER0121383	None
111	KK_03639	-				None
112	KK_03661	subfamily M23B unassigned peptidases	MO	M23.UPB	MER0237362	None
113	KK_03663	family M82 unassigned peptidases	MA	M82.UPW	MER0940568	None
114	KK_03689	YddH peptidase	CO	C40.007	MER0273233	SP
115	KK_03711	subfamily S1C unassigned peptidases	PA	S01.UPC	MER0966616	None
116	KK_03746	YddH peptidase	CO	C40.007	MER0121391	SP
117	KK_03809	family M1 unassigned peptidases	MA	M01.UPW	MER0335706	LIPO
118	KK_03902	family S33 unassigned peptidases	SC	S33.UPW	MER0209320	None
119	KK_03974	subfamily M23B unassigned peptidases	MO	M23.UPB	MER0230700	SP
120	KK_03981	family C40 non-peptidase homologues	CO	C40.UNW	MER0723287	SP
121	KK_04000	family S15 non-peptidase homologues	SC	S15.UNW	MER1022881	None
122	KK_04004	aminopeptidase S	MH	M28.003	MER1384955	SP
123	KK_04034	subfamily M48B non-peptidase homologues	MA	M48.UNB	MER0349145	None
124	KK_04102	subfamily M24A unassigned peptidases	MG	M24.UPA	MER0395188	None
125	KK_04171	YddH peptidase	CO	C40.007	MER0144031	SP
126	KK_04174	subfamily M23B unassigned peptidases	MO	M23.UPB	MER0277530	None
127	KK_04216	family S11 unassigned peptidases	SE	S11.UPW	MER0950950	SP
128	KK_04284	subfamily C60A unassigned peptidases	CL	C60.UPA	MER0725880	None
129	KK_04365	carboxypeptidase T	MC	M14.007	MER1231029	SP
130	KK_04387	subfamily A24A unassigned peptidases	AD	A24.UPA	MER0616598	None
131	KK_04435	subfamily C14B unassigned peptidases	CD	C14.UPB	MER0273134	None
132	KK_04449	aqualysin 1	SB	S08.051	MER0139602	SP
133	KK_04471	Xaa-Pro dipeptidylpeptidase	SC	S09.073	MER0281315	None
134	KK_04492	subfamily S1C unassigned peptidases	PA	S01.UPC	MER0901390	None
135	KK_04527	tripeptidyl-peptidase C	SC	S33.007	MER0209299	LIPO
136	KK_04532	subfamily M20F unassigned peptidases	MH	M20.UPF	MER0854883	None
137	KK_04542	family M95 unassigned peptidases				None
138	KK_04547	-				None
139	KK_04551	family S16 unassigned peptidases	SJ	S16.UPW	MER1032473	SP
140	KK_04564	-				None
141	KK_04565	-				None
142	KK_04605	snapalysin	MA	M07.001	MER1198893	SP
143	KK_04608	PA1303 peptidase	SF	S26.026	MER0200975	None
144	KK_04628	family S16 unassigned peptidases	SJ	S16.UPW	MER0360988	None
145	KK_04640	family C40 unassigned peptidases	CO	C40.UPW	MER0718055	SP
146	KK_04748	griselysin	MA	M04.017	MER1195499	SP
147	KK_04881	family M41 unassigned peptidases	MA	M41.UPW	MER0876660	None
148	KK_04889	signal peptidase sipX	SF	S26.025	MER0333698	None
149	KK_04890	subfamily S26A unassigned peptidases	SF	S26.UPA	MER1047611	None
150	KK_04891	subfamily S26A unassigned peptidases	SF	S26.UPA	MER1051756	None
151	KK_04892	subfamily S26A unassigned peptidases	SF	S26.UPA	MER1046876	None
152	KK_04900	subfamily M23B unassigned peptidases	MO	M23.UPB	MER0480069	SP
153	KK_04920	alkaline D-peptidase	SE	S12.003	MER0297951	SP
154	KK_04945	subfamily M50B unassigned peptidases	MM	M50.UPB	MER0898201	None
155	KK_04961	subfamily S1C non-peptidase homologues	PA	S01.UNC	MER0966705	None
156	KK_04973	subfamily S8A unassigned peptidases	SB	S08.UPA	MER0990974	SP
157	KK_04976	subfamily S8A unassigned peptidases	SB	S08.UPA	MER0974143	SP
158	KK_04989	subfamily M16B unassigned peptidases	ME	M16.UPB	MER0923299	None
159	KK_05048	family M1 unassigned peptidases	MA	M01.UPW	MER0295667	SP
160	KK_05050	family S1 unassigned peptidases	PA	S01.UPW	MER0216469	LIPO
161	KK_05051	family S1 unassigned peptidases	PA	S01.UPW	MER0273247	LIPO
162	KK_05082	trypsin	PA	S01.102	MER0485581	SP
163	KK_05091	subfamily M16B unassigned peptidases	ME	M16.UPB	MER0510485	None
164	KK_05092	family M16 non-peptidase homologues	ME	M16.UNW	MER0921432	None
165	KK_05093	subfamily M23B unassigned peptidases	MO	M23.UPB	MER0142646	SP
166	KK_05152	subfamily M48B non-peptidase homologues	MA	M48.UNB	MER0887481	None
167	KK_05192	subfamily M20A unassigned peptidases	MH	M20.UPA	MER0019071	None
168	KK_05271	subfamily M24B unassigned peptidases	MG	M24.UPB	MER0396429	None
169	KK_05336	subfamily S8A unassigned peptidases	SB	S08.UPA	MER0987225	SP
170	KK_05466	family S15 non-peptidase homologues	SC	S15.UNW	MER1022904	SP
171	KK_05469	subfamily M24A unassigned peptidases	MG	M24.UPA	MER0395567	None
172	KK_05478	subfamily S1A unassigned peptidases	PA	S01.UPA	MER0954323	SP
173	KK_05504	family S33 unassigned peptidases	SC	S33.UPW	MER0210290	SP
174	KK_05509	family M55 unassigned peptidases	MN	M55.UPW	MER0899375	None
175	KK_05510	family M20 unassigned peptidases	MH	M20.UPW	MER0273291	None
176	KK_05511	subfamily S9B unassigned peptidases	SC	S09.UPB	MER0999160	None
177	KK_05512	family S66 unassigned peptidases	SS	S66.UPW	MER1085854	None
178	KK_05514	family S11 unassigned peptidases	SE	S11.UPW	MER0983465	SP
179	KK_05543	family C60 unassigned peptidases	CL	C60.UPW	MER0121449	None
180	KK_05561	family M64 unassigned peptidases	MA	M64.UPW	MER0062296	SP
181	KK_05592	lysyl aminopeptidase 1	MA	M01.032	MER0812530	SP
182	KK_05593	family S15 unassigned peptidases	SC	S15.UPW	MER1020325	SP
183	KK_05627	subfamily M23B unassigned peptidases	MO	M23.UPB	MER0273205	SP
184	KK_05669	-				None
185	KK_05679	subfamily S8A unassigned peptidases	SB	S08.UPA	MER0990684	SP
186	KK_05855	family M20 non-peptidase homologues	MH	M20.UNW	MER0851630	None
187	KK_05943	family C60 unassigned peptidases	CL	C60.UPW	MER0121449	None
188	KK_05958	subfamily M23A unassigned peptidases	MO	M23.UPA	MER0313980	LIPO
189	KK_06063	subfamily S8A unassigned peptidases	SB	S08.UPA	MER0989084	SP
190	KK_06081	subfamily S9A unassigned peptidases	SC	S09.UPA	MER0200875	None
191	KK_06084	family M20D unassigned peptidases	MH	M20.UPD	MER0374335	None
192	KK_06089	streptogrisin C	PA	S01.265	MER0275581	SP
193	KK_06130	subfamily S1E unassigned peptidases	PA	S01.UPE	MER0301713	SP
194	KK_06138	subfamily M50B unassigned peptidases	MM	M50.UPB	MER0121417	None
195	KK_06151	aqualysin 1	SB	S08.051	MER0238533	SP
196	KK_06237	aqualysin 1	SB	S08.051	MER0078537	SP
197	KK_06239	D-Ala-D-Ala carboxypeptidase B	SE	S12.001	MER0297752	SP
198	KK_06252	family C56 non-peptidase homologues	PC	C56.UNW	MER0733043	None
199	KK_06337	-				None
200	KK_06409	family M7 unassigned peptidases	MA	M07.UPW	MER0279062	SP
201	KK_06412	family S12 unassigned peptidases	SE	S12.UPW	MER1309980	SP
202	KK_06512	family S33 unassigned peptidases	SC	S33.UPW	MER0201006	SP
203	KK_06604	family S12 unassigned peptidases	SE	S12.UPW	MER0465343	None
204	KK_06611	family M19 unassigned peptidases	MJ	M19.UPW	MER0323366	None
205	KK_06612	subfamily M20A unassigned peptidases	MH	M20.UPA	MER1215974	None
206	KK_06637	subfamily S1A unassigned peptidases	PA	S01.UPA	MER0954010	SP
207	KK_06699	family S12 non-peptidase homologues	SE	S12.UNW	MER1312593	SP
208	KK_06742	family S12 non-peptidase homologues	SE	S12.UNW	MER1310351	None

## Sheet: Supplementary Table S7
Supplementary Table S7. Protease genes with significantly upregulated expression.
(A) Protease genes significantly upregulated at 24 h compared with 0 h
Gene ID	Description	MEROPS Family	SignalP (Y/N)	0 h_FPKM	24 h_FPKM	log2FC	FDR
KK_01746	papain-like cysteine protease family protein	-	Y	0.917826	153.798	7.5958	1.39e-08
KK_01510a	S8 family peptidase	S08	Y	6.98604	375.419	5.9205	1.1e-33
KK_00244	D-alanyl-D-alanine carboxypeptidase	S12	Y	3.24032	115.033	5.2934	3.09e-17
KK_01507	S1 family peptidase	S01	Y	6.50705	158.707	4.768	1.24e-19
KK_02604	Pre-pro-metalloprotease PrtV	M06	Y	227.469	4364.49	4.4468	7.61e-50
KK_01648a	S8 family serine peptidase	S08	Y	95.5934	1314.56	3.964	1.12e-37
KK_02372a	S8 family serine peptidase	S08	Y	56.5244	761.709	3.9384	5.45e-36
KK_04748a	M4 family metallopeptidase	M04	Y	14.7849	134.77	3.3643	9.05e-21
KK_03591	M28 family metallopeptidase	M28	Y	21.047	188.179	3.3399	2.36e-18
KK_02348	ATP-dependent Clp protease proteolytic subunit	S14	N	242.437	1793.35	3.0639	2.83e-25
KK_02478	aminopeptidase	S37	Y	93.7598	677.708	3.0444	5.17e-18
KK_05561	M64 family metallopeptidase	M64	Y	14.4403	105.188	3.0272	2.2e-18
KK_05679a	S8 family serine peptidase	S08	Y	17.0666	117.331	2.9623	8.15e-14
KK_03981	C40 family peptidase	C40	Y	215.289	1440.62	2.8987	1.86e-30
KK_05592	M1 family metallopeptidase	M01	Y	138.908	857.908	2.8061	8.71e-21
KK_02364	aminopeptidase N	M01	N	85.7753	434.321	2.5189	3.09e-18
KK_01639	Metalloprotease	-	N	40.6822	191.6	2.425	2.04e-11
KK_01802	S1 family peptidase	S01	Y	21.4445	98.7836	2.3659	8.03e-06
KK_00399	NlpC/P60 family protein	C40	Y	62.3879	232.631	2.085	9.01e-09
KK_02349	ATP-dependent Clp protease proteolytic subunit	S14	N	521.809	1826.56	1.9821	7.32e-13
KK_01968	leucyl aminopeptidase	M17	N	198.602	686.488	1.9654	6.43e-12
KK_03525	aminopeptidase P family protein	M24	N	586.367	2036.99	1.9645	6.04e-15
KK_02366	D-alanyl-D-alanine carboxypeptidase	S12	Y	99.3892	345.707	1.9605	8.15e-13
KK_06063a	S8 family serine peptidase	S08	Y	48.8965	136.425	1.6721	8.91e-06
KK_01927	NlpC/P60 family protein	C40	Y	152.151	429.439	1.6366	2.78e-10
KK_05092	M16 family metallopeptidase	M16	N	112.611	302.121	1.603	3.77e-06
KK_03974	M23 family metallopeptidase	M23	Y	23.8142	63.3827	1.5703	0.0008071
KK_05093	M23 family metallopeptidase	M23	Y	28.6698	81.1146	1.5398	0.02347
KK_03622	M23 family metallopeptidase	M23	N	14.2103	35.88	1.5141	0.01681
(B) Protease genes significantly upregulated at 48 h compared with 24 h
Gene ID	Description	MEROPS Family	SignalP (Y/N)	24 h_FPKM	48 h_FPKM	log2FC	FDR
KK_04000	Peptidase S15	S15	N	15.7352	199.959	3.568	9.04e-34
KK_03622	M23 family metallopeptidase	M23	N	35.88	307.767	2.9854	1.023e-18
KK_05469	type I methionyl aminopeptidase	M24	N	22.9911	148.015	2.6351	1.743e-11
KK_03711	trypsin-like peptidase domain-containing protein	S01	N	4.80698	28.6962	2.5106	5.138e-05
KK_02535	peptidoglycan-binding protein	C40	N	32.8121	151.316	2.104	4.562e-11
KK_02911	M6 family metalloprotease domain-containing protein	M06	Y	2.08871	8.4146	1.8717	0.08792
KK_04034	zinc metalloprotease HtpX	M48	N	515.868	1781.38	1.7119	9.977e-15
(C) Protease genes significantly upregulated at 96 h compared with 48 h
Gene ID	Description	MEROPS Family	SignalP (Y/N)	48 h_FPKM	96 h_FPKM	log2FC	FDR
KK_00189	S1 family peptidase	S01	Y	3.19505	143.324	4.2285	2.091e-08
KK_04171	NlpC/P60 family protein	C40	Y	2.64159	103.018	4.0384	2.877e-07
KK_02184a	M4 family metallopeptidase	M04	Y	4.19265	156.273	3.9721	6.878e-20
KK_04387	prepilin peptidase	A24	N	4.69533	132.403	3.561	1.808e-05
KK_06239	D-alanyl-D-alanine carboxypeptidase	S12	Y	3.83034	104.188	3.5311	9.714e-08
KK_01955	S1C family serine protease	S01	Y	5.02633	131.61	3.4684	2.859e-08
KK_02270a	M4 family metallopeptidase	M04	N	4.18216	107.163	3.4334	1.068e-06
KK_06512	alpha/beta hydrolase	S33	Y	9.2202	234.194	3.4215	7.857e-18
KK_04449a	S8 family serine peptidase	S08	Y	8.40716	198.95	3.3098	4.359e-16
KK_02911	M6 family metalloprotease domain-containing protein	M06	Y	8.4146	183.9	3.2023	1.149e-10
KK_06742	serine hydrolase domain-containing protein	S12	N	9.06365	194.554	3.1673	4.629e-11
KK_00081	M28 family peptidase	M04	Y	6.38109	135.467	3.1589	1.535e-20
KK_06699	serine hydrolase domain-containing protein	S12	Y	4.98618	105.46	3.1354	7.862e-07
KK_04748a	M4 family metallopeptidase	M04	Y	14.0003	284.641	3.0938	1.732e-26
KK_04365	M14 family metallopeptidase	M14	Y	11.5352	176.189	2.6834	7.627e-09
KK_05093	M23 family metallopeptidase	M23	Y	8.90226	129.897	2.5998	3.998e-05
KK_03663	PrsW family intramembrane metalloprotease	M82	N	16.6463	190.729	2.2714	4.238e-10
KK_05669	ATP-dependent Clp protease ATP-binding subunit		N	12.5369	138.023	2.2149	1.724e-10
KK_05050	trypsin-like serine peptidase	S01	Y	9.88078	104.343	2.1524	4.599e-05
KK_03591	M28 family metallopeptidase	M28.	Y	34.0606	358.078	2.1434	3.062e-16
KK_01858	zinc metalloprotease	M43	Y	17.7985	185.081	2.1362	3.667e-07
KK_01809	caspase family protein	C14	N	21.1618	209.416	2.0656	1.301e-22
KK_04989	M16 family metallopeptidase	M16	N	13.8366	135.347	2.0564	1.182e-06
KK_00146	FG-GAP-like repeat-containing protein	S01	Y	14.0585	138.256	2.0415	1.133e-08
KK_03974	M23 family metallopeptidase	M23	Y	15.2931	145.585	2.0022	8.047e-05
KK_01558	S1 family peptidase	S01	Y	16.2802	142.693	1.8688	0.000136
KK_03038	M23 family metallopeptidase	M23	Y	20.2311	173.787	1.8307	0.0006675
KK_04435	caspase family protein	C14	N	28.2403	232.676	1.8065	5.962e-07
KK_05679a	S8 family serine peptidase	S08.	Y	27.4286	221.52	1.7661	1.017e-09
KK_04174	M23 family metallopeptidase	M23	N	16.3431	125.176	1.7103	1.569e-05
a, Potential Keratinases in strain KKT

## Sheet: Supplementary Table S8
Supplementary Table S8. Expression dynamics of genes related to feather degradation in strain KKT across different time points
(A) Reductases related to disulfide bond breakage
Gene ID	Gene Name	Description	FPKM				log2FC			FDR
			0 h	24 h	48 h	96 h	0 h vs 24 h	24 h vs 48 h	48 h vs 96 h	0 h vs 24 h	24 h vs 48 h	48 h vs 96 h
thioredoxin/thioredoxin-disulfide reductase
KK_03447	trxA	thioredoxin	425.472	1214.82	1388.59	249.429	1.6663	0.1056	-3.717	1.54e-10	0.7753	1.388e-45
KK_05977	trxC	thioredoxin	502.272	727.625	1037.03	128.442	0.6685	0.4471	-4.31	0.039	0.145	3.395e-41
KK_03448	trxB_3	thioredoxin-disulfide reductase	276.465	530.357	370.089	479.336	1.0935	-0.6072	-0.8842	1.43e-05	0.01887	6.564e-06
KK_03269	trxB_2	thioredoxin-disulfide reductase	20.0387	19.8395	24.9811	359.077	0.1219	0.2601	2.608	0.8783	0.7328	5.459e-14
Other reductases
KK_02579	bcp	thioredoxin-dependent thiol peroxidase	112.289	407.438	514.56	100.812	2.0358	0.2241	-3.619	1.09e-08	0.6166	1.946e-26
KK_04394	ahpD	alkyl hydroperoxide reductase	229.247	2579.76	1221.17	245.356	3.6137	-1.135	-3.535	4.15e-41	1.11e-05	1.261e-56
KK_04395	ahpC	Alkyl hydroperoxide reductase C	459.99	5168.79	1735.45	434.578	3.6193	-1.639	-3.263	5.2e-50	2.938e-12	9.842e-70
KK_01969	pdhD	dihydrolipoyl dehydrogenase	1033.31	2340.05	1310.99	361.182	1.3592	-0.9473	-3.117	3.54e-06	0.001801	5.653e-88
KK_03513	lpdC	dihydrolipoyl dehydrogenase	119.336	366.701	491.386	448.493	1.7925	0.317	-1.385	1.28e-08	0.3937	7.453e-14
KK_04309	msrA	Peptide methionine sulfoxide reductase	219.995	284.101	403.921	82.7452	0.4937	0.4424	-3.486	0.1579	0.1853	4.521e-28
KK_05258	msrB	Peptide methionine sulfoxide reductase	291.378	389.39	618.819	118.786	0.5728	0.5823	-3.659	0.09747	0.04809	6.339e-27
KK_04578	nrdB	ribonucleotide-diphosphate reductase subunit beta	186.476	846.174	394.731	343.584	2.3375	-1.189	-1.442	1.46e-21	1.041e-06	3.933e-11
KK_05059	nrdJ	Vitamin B12-dependent ribonucleotide reductase	311.75	860.628	1004	285.94	1.6218	0.1356	-3.062	9.86e-13	0.6948	6.349e-81
KK_04579		ribonucleoside-diphosphate reductase subunit alpha	194.824	811.173	436.374	238.975	2.212	-0.9842	-2.117	8.39e-18	4.292e-05	2.871e-36
(B) Peptide transporter
Gene ID	Gene Name	Description	FPKM				log2FC			FDR
			0 h	24 h	48 h	96 h	0 h vs 24 h	24 h vs 48 h	48 h vs 96 h	0 h vs 24 h	24 h vs 48 h	48 h vs 96 h
KK_04462	oppC	Oligopeptide transport system permease protein	58.7688	320.562	496.841	293.641	2.6258	0.522	-2.025	1.12e-14	0.1459	4.636e-22
KK_04460	oppA	Oligopeptide-binding protein	879.433	5715.91	8645.54	707.174	2.8846	0.4825	-4.869	3.91e-21	0.1966	1e-100
KK_01452	ddpA	putative D,D-dipeptide-binding periplasmic protein	12.2031	164.429	15.704	99.7436	3.8831	-3.458	1.4195	3.84e-25	2.493e-24	0.0006059
KK_04769	dppA	Periplasmic dipeptide transport protein	112.82	1203.62	380.029	363.352	3.6002	-1.779	-1.328	3.1e-30	1.838e-08	1.631e-12
KK_04463	oppD	Oligopeptide transport ATP-binding protein	111.215	837.144	1312.44	290.5	3.0979	0.5318	-3.438	1.79e-21	0.1476	2.987e-82
KK_04464	btuD	Vitamin B12 import ATP-binding protein	79.323	691.965	1062.83	234.293	3.3063	0.5049	-3.431	6.26e-25	0.1577	4.307e-80
KK_04462	oppC	Oligopeptide transport system permease protein	58.7688	320.562	496.841	293.641	2.6258	0.522	-2.025	1.12e-14	0.1459	4.636e-22
KK_02732	dtpT	Di-/tripeptide transporter	184.913	571.117	958.345	499.694	1.759	0.6816	-2.202	7.87e-13	0.00643	1.288e-43
KK_06050	dppB	Dipeptide transport system permease protein	5.66789	13.0769	22.2091	59.0384	1.3937	0.6634	0.1476	0.1189	0.4003	0.83
KK_06052	oppD	Oligopeptide transport ATP-binding protein	2.47957	12.225	20.3463	37.0654	2.5128	0.6409	-0.3927	0.01774	0.3781	0.558
(C) Amino acid transporter
Gene ID	Gene Name	Description	FPKM				log2FC			FDR
			0 h	24 h	48 h	96 h	0 h vs 24 h	24 h vs 48 h	48 h vs 96 h	0 h vs 24 h	24 h vs 48 h	48 h vs 96 h
KK_01786		Leu/Ile/Val-binding protein	58.7688	320.562	496.841	293.641	2.6258	0.522	-2.025	2.77e-13	2.758e-11	0.01201
KK_01790	livF	High-affinity branched-chain amino acid transport ATP-binding protein	879.433	5715.91	8645.54	707.174	2.8846	0.4825	-4.869	1.31e-07	1.743e-06	0.9481
KK_01787	livH	High-affinity branched-chain amino acid transport system permease protein	12.2031	164.429	15.704	99.7436	3.8831	-3.458	1.4195	0.0002084	1.351e-05	1.166e-09
KK_00520		amino acid permease	112.82	1203.62	380.029	363.352	3.6002	-1.779	-1.328	2.85e-06	1.96e-09	3.387e-09
KK_01263	yhdG	putative amino acid permease	111.215	837.144	1312.44	290.5	3.0979	0.5318	-3.438	2.04e-06	1.673e-06	8.844e-15
(D) Stress related genes
Gene ID	Gene Name	Description	FPKM				log2FC			FDR
			0 h	24 h	48 h	96 h	0 h vs 24 h	24 h vs 48 h	48 h vs 96 h	0 h vs 24 h	24 h vs 48 h	48 h vs 96 h
KK_03840	groL2	60 kDa chaperonin 2	6398.65	8098.14	15415.8	983.349	0.4974	0.8403	-5.229	0.06139	0.0005778	1e-100
KK_04139	groL1	60 kDa chaperonin 1	1770.14	3076.52	3261.86	440.257	0.9516	-0.002792	-4.142	0.000178	0.9954	1e-100
KK_04607	sodN	Superoxide dismutase [Ni]	113.168	607.466	108.495	85.6593	2.6181	-2.622	-1.581	1.82e-10	4.283e-10	0.004401
KK_02362	sodF	Superoxide dismutase [Fe-Zn]	1120.4	7056.16	34376.4	991.901	2.8304	2.1785	-6.38	4.14e-25	3.483e-16	1e-100
KK_04395		Alkyl hydroperoxide reductase C	459.99	5168.79	1735.45	434.578	3.6193	-1.639	-3.263	5.2e-50	2.938e-12	9.842e-70
KK_06012	furA	Transcriptional regulator	175.564	142.229	551.81	127.028	-0.1948	1.9123	-3.4	0.7247	1.949e-08	1.806e-24
KK_06300	hsp18	18 kDa heat shock protein	1304.77	1682.01	7168.02	302.673	0.5237	2.0007	-5.824	0.07173	4.828e-18	1e-100
KK_04075	fusA	Elongation factor G	739.333	6392.34	8516.14	742.227	3.2827	0.3116	-4.776	9.45e-36	0.353	1e-100
KK_04076	tuf	Elongation factor Tu	3817.05	18927.1	25080.5	1139.61	2.4912	0.2951	-5.718	3.03e-18	0.4482	1e-100
KK_04902	tsf	Elongation factor Ts	318.979	2247.72	1318.38	314.031	2.9886	-0.8731	-3.332	1.06e-28	0.002081	1.83e-70
KK_01421	GbuB	Glycine betaine/carnitine transport permease protein	99.2843	22.7948	439.081	166.675	-2.012	4.2253	-2.655	8.59e-09	1.456e-44	2.613e-43
KK_01422	btuD	Glycine betaine transport ATP-binding protein OpuAA	57.1632	20.3471	186.739	150.982	-1.372	3.1519	-1.568	0.002965	3.257e-18	4.492e-09
KK_03580	rpoS	RNA polymerase sigma factor RpoS	851.651	1333.67	660.666	166.359	0.8245	-1.123	-3.217	0.00636	9.219e-05	8.488e-49
KK_04595	rpoD	RNA polymerase sigma factor RpoD	66.5151	179.226	203.039	78.2538	1.5823	0.08683	-2.693	4.58e-06	0.8484	1.158e-16
KK_00529	uvrA	UvrABC system protein A	19.0794	41.6229	43.9531	99.7863	1.307	-0.03278	-0.06183	0.00179	0.9604	0.8474
KK_00579	fepC	Ferric enterobactin transport ATP-binding protein	7.14887	24.7701	12.51	85.8562	1.9514	-1.064	1.5557	0.008161	0.1598	0.01667
KK_00581	yfiZ	putative siderophore transport system permease protein YfiZ	6.36862	19.7069	11.3268	56.381	1.7717	-0.901	1.0977	0.01273	0.2123	0.09278
KK_00586	fpuA	Petrobactin-binding protein FpuA	20.2785	130.622	25.1325	124.76	2.8515	-2.476	1.0652	1.82e-13	3.221e-10	0.02046

## Sheet: Supplementary Table S9
Supplementary Table S9. Metabolic pathways related to feather degradation in the strain KKT.
(A) Genes involved in the sulfur metabolic pathway
Gene ID	Gene Name	Description	FPKM				log2FC			FDR
			0 h	24 h	48 h	96 h	0 h vs 24 h	24 h vs 48 h	48 h vs 96 h	0 h vs 24 h	24 h vs 48 h	48 h vs 96 h
KK_05299	cysD	sulfate adenylyltransferase subunit CysD	38.8832	11.6897	28.0647	136.563	-1.596	0.4944	1.5723	0.007413	0.6056	0.001477
KK_05298	cysNC	sulfate adenylyltransferase subunit 1	91.6704	12.0806	17.2939	121.501	-2.846	1.1985	1.0261	3.21e-13	0.02361	0.005416
KK_05301	cysH	phosphoadenylyl-sulfate reductase	33.5604	11.1621	8.27642	84.8172	-1.532	-0.4373	2.1009	0.05555	0.7686	0.004559
KK_05300	cysC	adenylyl-sulfate kinase	21.912	10.3832	7.54891	132.71	-1.008	-0.4809	2.8829	0.3223	0.7916	0.0001897
KK_05303	sir	Sulfite reductase [ferredoxin]	72.4757	19.987	27.6708	71.1087	-1.774	0.4462	1.0282	0.0002201	0.5129	0.001829
KK_02592	cysM	cysteine synthase	127.117	124.689	104.485	196.495	0.09322	-0.3133	-0.3518	0.8414	0.464	0.2678
KK_05521	suox	Sulfite oxidase and related enzymes	2.57751	0.544987	2.01102	27.5149	-2.047	1.7675	2.519	1	1	0.01942
Sulfate transport protein
KK_06584	ybaR	Sulfate permease and related transporters	15.4731	51.8586	172.329	194.335	1.8118	1.7093	-1.095	0.0006958	2.135e-05	1.025e-05
KK_02187	cysZ	Sulfate transporter CysZ	32.4539	61.2687	46.5463	123.862	1.0679	-0.4908	0.157	0.02391	0.325	0.7437
KK_05489	cysA	Sulfate/thiosulfate import ATP-binding protein	3.55397	1.02599	2.2627	46.0298	-1.632	1.124	3.0912	1	1	0.005253
KK_05699	cysA	Sulfate/thiosulfate import ATP-binding protein	6.70211	1.05278	2.70712	63.5047	-2.502	1.2455	3.2652	0.06369	1	0.0002071
KK_06001	yvdB	Sulfate permease and related transporters	6.39915	5.97143	26.2429	91.704	0.03355	2.072	0.5797	0.9806	0.0001975	0.1804
KK_00371	yvdB	Putative sulfate transporter YvdB	3.94198	5.9017	4.16839	67.4855	0.7544	-0.6041	2.7792	0.4688	0.5953	8.399e-06
KK_05079	cysA	Sulfate/thiosulfate import ATP-binding	11.58	3.19875	9.85261	59.8014	-1.701	1.5147	1.3571	0.02061	0.06023	0.007589
Sulﬁte exporter
KK_00432		sulfite exporter TauE/SafE family protein	2.76062	68.8454	248.294	72.9966	4.7868	1.8132	-2.995	1.46e-07	1.327e-06	1.986e-18
KK_03239		sulfite exporter TauE/SafE family protein	10.6001	15.6684	22.8045	197.641	0.7251	0.4572	1.8593	0.4007	0.5624	1.775e-05
KK_01620	yfcA	sulfite exporter TauE/SafE family protein	41.7329	22.6865	20.4919	120.593	-0.7582	-0.1909	1.2888	0.195	0.8432	0.0185
KK_05402		sulfite exporter TauE/SafE family protein	7.8377	4.95126	5.04119	16.133	-0.5514	-0.04047	0.4178	0.6889	0.9872	0.7617
KK_02239	yfcA	putative membrane transporter protein YfcA	25.0946	9.24926	16.7339	96.487	-1.324	0.7953	1.3041	0.08687	0.4443	0.03862
(B) Genes involved in the cysteine metabolic pathway
Gene ID	Gene Name	Description	FPKM				log2FC			FDR
			0 h	24 h	48 h	96 h	0 h vs 24 h	24 h vs 48 h	48 h vs 96 h	0 h vs 24 h	24 h vs 48 h	48 h vs 96 h
Metabolism produces hydrogen sulfide and ammonia
KK_00742	cds1	L-cysteine desulfhydrase Cds1	385.438	996.166	803.036	97.095	1.5489	-0.4177	-4.316	8.6e-08	0.2388	8.71e-76
Cysteine-to -pyruvate pathway
KK_05030		cysteine dioxygenase	0.815073	1.21352	1.75327	48.8609	0.4323	0.5222	3.515	1	1	0.01678
KK_02709	cdoI	cysteine dioxygenase type 1	5.88528	3.86377	0	82.224	-0.4308	-2.997	6.1019	0.8211	1	4.995e-05
KK_04063	aspC	aspartate aminotransferase	368.095	1089.05	798.173	328.578	1.7385	-0.5529	-2.534	1.43e-09	0.09382	9.643e-45
KK_01765	aspC	aspartate aminotransferase	26.69	66.3079	255.59	96.3169	1.5057	1.8311	-2.643	0.0008586	6.157e-08	4.744e-24
Biosynthesis of Fe-S Cluster
KK_01714	sufS	putative cysteine desulfurase	269.918	545.489	749.324	282.042	1.1451	0.3919	-2.647	1.71e-05	0.1589	1.683e-52
KK_01715	sufC	Fe-S cluster assembly ATPase SufC	221.88	745.296	1066.33	185.467	1.8893	0.4368	-3.741	1.43e-10	0.1038	7.391e-62
KK_01717	sufD	Fe-S cluster assembly protein SufD	247.508	434.259	1197.5	811.194	0.9503	1.3896	-1.815	0.0002801	3.26e-10	1.679e-31
KK_01718	sufB	Fe-S cluster assembly protein SufB	1010.02	1231.03	1899.26	326.946	0.4301	0.5503	-3.777	0.09214	0.02208	1e-100
KK_01713	sufU	Fe-S cluster assembly sulfur transfer protein SufU	131.874	236.235	313.809	113.107	0.9719	0.3364	-2.731	0.005768	0.3707	1.954e-14
KK_01712	yitW	Fe-S protein maturation auxiliary factor	124.869	311.966	356.346	137.068	1.475	0.1076	-2.674	7.34e-05	0.8228	1.462e-11
Biosynthesis of mycothiol
KK_04521	mshA	D-inositol-3-phosphate glycosyltransferase	1.76716	18.8316	0.602468	26.849	3.5088	-5.048	4.2368	1.5e-05	6.187e-05	0.001322
KK_05658	mshA	D-inositol-3-phosphate glycosyltransferase	5.52841	66.74	4.17862	34.8938	3.7436	-4.099	1.8216	7.76e-14	1.629e-13	0.01908
KK_00496	mshA	D-inositol 3-phosphate glycosyltransferase	1.73765	0.930394	0	48.3424	-0.73	-2.125	6.4828	1	1	4.13e-06
KK_01966	mshA	D-inositol-3-phosphate glycosyltransferase	1.63782	4.62787	0.309095	63.2483	1.6567	-3.848	6.2891	0.1759	0.02792	2.862e-06
KK_02419	mshA	D-inositol-3-phosphate glycosyltransferase	30.3012	6.12706	3.99993	72.8748	-2.183	-0.6606	2.9327	0.0001792	0.6293	5.779e-05
KK_03254	mshA	D-inositol-3-phosphate glycosyltransferase	6.74714	3.42284	0.876317	37.1508	-0.8459	-2.029	4.1375	0.4582	1	0.002406
KK_04335	mshA	D-inositol 3-phosphate glycosyltransferase	4.8625	2.74171	0.871995	24.7737	-0.6848	-1.718	3.5777	0.6252	1	0.01139
KK_04473	mshB	1D-myo-inositol 2-acetamido-2-deoxy-alpha-D-glucopyranoside deacetylase	93.5894	106.221	180.196	45.5264	0.3295	0.684	-3.216	0.4183	0.03401	2.448e-17
KK_05910	mshB	1D-myo-inositol 2-acetamido-2-deoxy-alpha-D-glucopyranoside deacetylase	4.94416	3.37767	5.93028	50.2114	-0.3634	0.7265	1.8518	0.8444	0.664	0.03832
KK_01461	mshC	L-cysteine:1D-myo-inositol 2-amino-2-deoxy-alpha-D-glucopyranoside ligase	91.214	329.383	568.745	175.483	1.9973	0.7042	-2.96	7.55e-15	0.003235	1.021e-49
KK_03682	mshD	Mycothiol acetyltransferase	19.3304	29.4067	93.0963	47.6472	0.7509	1.5814	-2.184	0.3238	0.0005393	7.544e-05
KK_03706	mshD	Mycothiol acetyltransferase	84.0233	104.598	145.71	99.5091	0.4688	0.3855	-1.792	0.2168	0.2899	2.901e-08
KK_00150	mshD	Mycothiol acetyltransferase	129.165	25.9036	66.9056	216.8	-2.181	1.3003	0.4386	9.32e-10	0.002373	0.2008
KK_01548	mshD	Mycothiol acetyltransferase	2.21347	5.00374	2.19013	57.911	1.269	-1.205	3.4556	0.446	0.5005	0.0007021
KK_04947	mshD	Mycothiol acetyltransferase	33.3931	35.0949	27.2411	75.0261	0.2117	-0.4466	0.2226	0.7349	0.4702	0.707
KK_05493	mshD	Mycothiol acetyltransferase	3.87233	0.426221	0.918672	13.6	-3.094	1.116	2.6588	0.1184	1	0.1111
(C) TCA cycle
Gene ID	Gene Name	Description	FPKM				log2FC			FDR
			0 h	24 h	48 h	96 h	0 h vs 24 h	24 h vs 48 h	48 h vs 96 h	0 h vs 24 h	24 h vs 48 h	48 h vs 96 h
KK_03934	citA	Putative citrate synthase 2	341.978	1352.7	399.617	190.628	2.1629	-1.866	-2.344	3.86e-14	1.369e-10	1.893e-24
KK_02450	gltA2	Citrate synthase 1	1063.01	1860.05	483.934	422.71	0.9567	-2.027	-1.444	4.75e-05	1.288e-22	8.126e-18
KK_05212	acnA	Aconitate hydratase A	583.965	1742.23	815.263	226.364	1.7581	-1.207	-3.107	7.04e-09	9.53e-05	2.18e-78
KK_00539	icd	Isocitrate dehydrogenase [NADP]	384.456	1091.33	230.161	164.134	1.6874	-2.356	-1.744	3.33e-08	1.019e-14	1.368e-17
KK_01969	pdhD	Dihydrolipoyl dehydrogenase	1033.31	2340.05	1310.99	361.182	1.3592	-0.9473	-3.117	3.54e-06	0.001801	5.653e-88
KK_01970	dlaT	Dihydrolipoyllysine-residue acetyltransferase component of pyruvate dehydrogenase complex	505.124	1817.32	1692.03	203.986	2.0247	-0.2121	-4.328	1.41e-12	0.6001	1e-100
KK_03366	pdhC	Dihydrolipoyllysine-residue acetyltransferase component of pyruvate dehydrogenase complex	395.838	822.683	478.223	157.433	1.2358	-0.8939	-2.855	9.57e-05	0.005445	3.828e-43
KK_04621	kgd	Multifunctional 2-oxoglutarate metabolism enzyme	644.373	1481.34	405.828	323.371	1.376	-1.973	-1.582	1.04e-06	1.609e-13	4.696e-26
KK_04183	sucC	Succinate--CoA ligase [ADP-forming] subunit beta	681.125	1772.82	193.613	388.913	1.5437	-3.293	-0.238	1.95e-10	1.446e-43	0.2894
KK_04184	sucD	Succinate--CoA ligase [ADP-forming] subunit alpha	713.121	2736.51	471.32	328.391	2.1189	-2.646	-1.781	9.15e-14	1.271e-21	7.138e-18
KK_04238	sdhB	Succinate dehydrogenase iron-sulfur subunit	322.387	1549.05	431.371	494.506	2.4428	-1.955	-1.05	9.83e-16	1.764e-11	4.319e-07
KK_04239	sdhA	Succinate dehydrogenase flavoprotein subunit	345.043	1781.93	539.631	441.49	2.5452	-1.831	-1.543	2.56e-20	2.899e-11	4.313e-22
KK_04240		Succinate dehydrogenase, hydrophobic anchor subunit	88.5819	198.902	41.1217	187.616	1.3249	-2.367	0.9549	0.0003138	1.265e-08	0.07202
KK_04241	sdhC	Succinate dehydrogenase 2 membrane subunit SdhC	57.1139	124.961	19.3074	262.129	1.2499	-2.764	2.4986	0.01701	2.089e-06	4.423e-05
KK_04403	fumC	Fumarate hydratase class II	80.8495	102.816	126.314	116.043	0.4916	0.2108	-1.375	0.1354	0.5713	7.067e-07
KK_04407	fumB	Fumarate hydratase class I, anaerobic	338.661	1261.3	490.914	346.212	2.0651	-1.462	-1.757	6.64e-17	1.428e-09	3.6e-28
KK_04194	mdh	Malate dehydrogenase	1012.23	4364.43	988.217	365.211	2.289	-2.254	-2.694	7.32e-15	8.128e-15	9.254e-48
KK_04614		NAD-dependent malic enzyme	77.5294	197.962	292.538	189.922	1.5184	0.4675	-1.878	1.64e-06	0.1661	7.379e-16
KK_02647		NAD-dependent malic enzyme	293.227	338.293	655.635	233.475	0.3785	0.8486	-2.734	0.2764	0.003446	3.899e-53
(D) Gluconeogenesis
Gene ID	Gene Name	Description	FPKM				log2FC			FDR
			0 h	24 h	48 h	96 h	0 h vs 24 h	24 h vs 48 h	48 h vs 96 h	0 h vs 24 h	24 h vs 48 h	48 h vs 96 h
KK_04353	pckG	Phosphoenolpyruvate carboxykinase [GTP]	116.332	3430.91	5464.98	492.576	5.0677	0.5577	-4.737	3.88e-66	0.1035	1e-100
KK_02765	eno_2	Enolase	388.234	1294.79	936.729	374.035	1.9101	-0.5693	-2.575	3.23e-12	0.0726	3.015e-46
KK_03753	gpmA_1	2,3-bisphosphoglycerate-dependent phosphoglycerate mutase	519.215	573.962	1071.81	1891.83	0.2926	0.8121	-0.4318	0.3263	0.000716	0.04311
KK_01737	pgk	Phosphoglycerate kinase	115.311	258.659	230.271	136.898	1.3335	-0.2688	-2.019	1.78e-05	0.493	1.955e-15
KK_00546	gap2_1	Glyceraldehyde-3-phosphate dehydrogenase-like protein	61.1017	1263.96	1189.22	228.448	4.5484	-0.1953	-3.614	1.05e-55	0.6106	1e-100
KK_03212	fba	Fructose-bisphosphate aldolase	343.182	1835.93	2834.34	477.665	2.5985	0.517	-3.841	4.16e-18	0.1411	1e-100
KK_04410	lpX	Fructose-1,6-bisphosphatase class 2	40.735	769.653	1385.11	260.651	4.4135	0.7351	-3.653	1.89e-31	0.03442	3.72e-85
(E) Fatty acid biosynthesis
Gene ID	Gene Name	Description	FPKM				log2FC			FDR
			0 h	24 h	48 h	96 h	0 h vs 24 h	24 h vs 48 h	48 h vs 96 h	0 h vs 24 h	24 h vs 48 h	48 h vs 96 h
KK_02493	accA1_1	Acetyl-/propionyl-coenzyme A carboxylase alpha chain	166.418	396.03	320.428	107.26	1.4149	-0.4037	-2.823	4.28e-08	0.1752	1.082e-44
KK_02175	fabD	Malonyl CoA-acyl carrier protein transacylase	95.0955	200.614	154.709	184.02	1.1554	-0.389	-1.005	0.0113	0.4842	0.0006211
KK_02178	fabF	3-oxoacyl-[acyl-carrier-protein] synthase 2	122.448	411.012	314.793	184.654	1.8949	-0.465	-2.026	1.96e-14	0.1017	7.106e-20
KK_06345	fabG_6	3-oxoacyl-[acyl-carrier-protein] reductase FabG	6.86712	121.164	9.29062	73.082	4.3657	-3.839	1.7087	6.09e-11	1.267e-09	0.02402
KK_00271	fabG_1	3-oxoacyl-[acyl-carrier-protein] reductase FabG	16.8286	47.6258	7.05094	28.0171	1.6659	-2.86	0.7421	0.00265	2.713e-05	0.4789
KK_00753	fabG_2	3-oxoacyl-[acyl-carrier-protein] reductase FabG	49.304	169.328	26.2772	68.6983	1.9594	-2.795	0.119	9.38e-07	6.605e-10	0.8614
KK_01637	inhA	Enoyl-[acyl-carrier-protein] reductase [NADH]	29.8935	131.607	97.1343	163.298	2.316	-0.5388	-0.5116	1.03e-08	0.185	0.1572

## Sheet: Supplementary Table S10
Supplementary Table S10. Comparative analysis of amino acid profiles in the 10.0% chicken feather hydrolysate produced by strain KKT and the commercial amino acid fertilizer
Item	Concentration（g/L）
	Chicken feather hydrolysate	Commercial amino acid fertilizer
Asp	< 1	12
Thr	1	10
Ser	< 1	17
Glu	1	19
Pro	1	12
Gly	1	30
Ala	1	9
Cys	< 1	2
Val	2	6
Met	< 1	< 1
Ile	1	< 1
Leu	2	< 1
Tyr	1	1
Phe	1	< 1
Lys	< 1	4
His	< 1	1
Arg	< 1	1
Free amino acid content	12	124
